# Supplementary material for: Added Value of Genomic Surveillance of Virulence Factors in Shiga Toxin-Producing Escherichia coli in New South Wales, Australia
Source: Front Microbiol. 2021 Dec 23;12:713724. doi: 10.3389/fmicb.2021.713724 (PMC8733641; doi:10.3389/fmicb.2021.713724)
Supplement: Supplementary file 2 [file Table_1.XLSX]

## Sheet: Supp. Table S1
Supplementary Table S1: : Incidence of STEC notification per 100,000 population years from 31 countries
Countries	Incidence per 100,000 population years	Years	References/Sources [a]
Greece	0	2014-2018	European Centre for Disease Prevention and Control. Shiga-toxin/verocytotoxin-producing Escherichia coli (STEC/VTEC) infection. In: ECDC. Annual epidemiological report for 2018. Stockholm: ECDC; 2020.
Poland	0	2014-2018	European Centre for Disease Prevention and Control. Shiga-toxin/verocytotoxin-producing Escherichia coli (STEC/VTEC) infection. In: ECDC. Annual epidemiological report for 2018. Stockholm: ECDC; 2020.
Portugal	0	2014-2018	European Centre for Disease Prevention and Control. Shiga-toxin/verocytotoxin-producing Escherichia coli (STEC/VTEC) infection. In: ECDC. Annual epidemiological report for 2018. Stockholm: ECDC; 2020.
Lithuania	0.04	2014-2018	European Centre for Disease Prevention and Control. Shiga-toxin/verocytotoxin-producing Escherichia coli (STEC/VTEC) infection. In: ECDC. Annual epidemiological report for 2018. Stockholm: ECDC; 2020.
Hong Kong	0.05	1998-2013	Centre for Health Protection. Epidemiology, Prevention and Control ofShiga toxin-producing Escherichia coli Infection Publish Date: 2013-12-04
Romania	0.06	2014-2018	European Centre for Disease Prevention and Control. Shiga-toxin/verocytotoxin-producing Escherichia coli (STEC/VTEC) infection. In: ECDC. Annual epidemiological report for 2018. Stockholm: ECDC; 2020.
Slovakia	0.06	2014-2018	European Centre for Disease Prevention and Control. Shiga-toxin/verocytotoxin-producing Escherichia coli (STEC/VTEC) infection. In: ECDC. Annual epidemiological report for 2018. Stockholm: ECDC; 2020.
Latvia	0.12	2014-2018	European Centre for Disease Prevention and Control. Shiga-toxin/verocytotoxin-producing Escherichia coli (STEC/VTEC) infection. In: ECDC. Annual epidemiological report for 2018. Stockholm: ECDC; 2020.
Croatia	0.14	2014-2018	European Centre for Disease Prevention and Control. Shiga-toxin/verocytotoxin-producing Escherichia coli (STEC/VTEC) infection. In: ECDC. Annual epidemiological report for 2018. Stockholm: ECDC; 2020.
Hungary	0.14	2014-2018	European Centre for Disease Prevention and Control. Shiga-toxin/verocytotoxin-producing Escherichia coli (STEC/VTEC) infection. In: ECDC. Annual epidemiological report for 2018. Stockholm: ECDC; 2020.
Czechia	0.26	2014-2018	European Centre for Disease Prevention and Control. Shiga-toxin/verocytotoxin-producing Escherichia coli (STEC/VTEC) infection. In: ECDC. Annual epidemiological report for 2018. Stockholm: ECDC; 2020.
Estonia	0.44	2014-2018	European Centre for Disease Prevention and Control. Shiga-toxin/verocytotoxin-producing Escherichia coli (STEC/VTEC) infection. In: ECDC. Annual epidemiological report for 2018. Stockholm: ECDC; 2020.
Luxembourg	0.52	2014-2018	European Centre for Disease Prevention and Control. Shiga-toxin/verocytotoxin-producing Escherichia coli (STEC/VTEC) infection. In: ECDC. Annual epidemiological report for 2018. Stockholm: ECDC; 2020.
Belgium	0.775	2014-2018	European Centre for Disease Prevention and Control. Shiga-toxin/verocytotoxin-producing Escherichia coli (STEC/VTEC) infection. In: ECDC. Annual epidemiological report for 2018. Stockholm: ECDC; 2020.
Iceland	0.78	2014-2018	European Centre for Disease Prevention and Control. Shiga-toxin/verocytotoxin-producing Escherichia coli (STEC/VTEC) infection. In: ECDC. Annual epidemiological report for 2018. Stockholm: ECDC; 2020.
United States of America	1.14	2003-2016	Centers for Disease Control and Prevention (CDC). National Shiga toxin-producing Escherichia coli (STEC) Surveillance Annual Report, 2016. Atlanta, Georgia: US Department of Health and Human Services, CDC, 2018.
Slovenia	1.38	2014-2018	European Centre for Disease Prevention and Control. Shiga-toxin/verocytotoxin-producing Escherichia coli (STEC/VTEC) infection. In: ECDC. Annual epidemiological report for 2018. Stockholm: ECDC; 2020.
Australia	2.07	2016-2019	National Notifiable Disease Surveillance System (http://www9.health.gov.au/cda/source/cda-index.cfm);
United Kingdom	2.1	2014-2018	European Centre for Disease Prevention and Control. Shiga-toxin/verocytotoxin-producing Escherichia coli (STEC/VTEC) infection. In: ECDC. Annual epidemiological report for 2018. Stockholm: ECDC; 2020.
Canada	2.14	2014-2018	Public Health agency of Canada: Notifiable diseases on-line (https://diseases.canada.ca/notifiable/charts?c=pl)
Austria	2.2	2014-2018	European Centre for Disease Prevention and Control. Shiga-toxin/verocytotoxin-producing Escherichia coli (STEC/VTEC) infection. In: ECDC. Annual epidemiological report for 2018. Stockholm: ECDC; 2020.
Finland	2.22	2014-2018	European Centre for Disease Prevention and Control. Shiga-toxin/verocytotoxin-producing Escherichia coli (STEC/VTEC) infection. In: ECDC. Annual epidemiological report for 2018. Stockholm: ECDC; 2020.
Germany	2.3	2014-2018	European Centre for Disease Prevention and Control. Shiga-toxin/verocytotoxin-producing Escherichia coli (STEC/VTEC) infection. In: ECDC. Annual epidemiological report for 2018. Stockholm: ECDC; 2020.
Malta	2.72	2014-2018	European Centre for Disease Prevention and Control. Shiga-toxin/verocytotoxin-producing Escherichia coli (STEC/VTEC) infection. In: ECDC. Annual epidemiological report for 2018. Stockholm: ECDC; 2020.
Japan	3.1	2010-2012	Morita-Ishihara, T., Iyoda, S., Iguchi, A., & Ohnishi, M. (2016). Secondary Shiga Toxin-Producing Escherichia coli Infection, Japan, 2010-2012. Emerging infectious diseases, 22(12), 2181–2184. https://doi.org/10.3201/eid2212.160783
Netherlands	3.92	2014-2018	European Centre for Disease Prevention and Control. Shiga-toxin/verocytotoxin-producing Escherichia coli (STEC/VTEC) infection. In: ECDC. Annual epidemiological report for 2018. Stockholm: ECDC; 2020.
Denmark	4.86	2014-2018	European Centre for Disease Prevention and Control. Shiga-toxin/verocytotoxin-producing Escherichia coli (STEC/VTEC) infection. In: ECDC. Annual epidemiological report for 2018. Stockholm: ECDC; 2020.
Norway	5.68	2014-2018	European Centre for Disease Prevention and Control. Shiga-toxin/verocytotoxin-producing Escherichia coli (STEC/VTEC) infection. In: ECDC. Annual epidemiological report for 2018. Stockholm: ECDC; 2020.
Sweden	6.18	2014-2018	European Centre for Disease Prevention and Control. Shiga-toxin/verocytotoxin-producing Escherichia coli (STEC/VTEC) infection. In: ECDC. Annual epidemiological report for 2018. Stockholm: ECDC; 2020.
Ireland	15.46	2014-2018	European Centre for Disease Prevention and Control. Shiga-toxin/verocytotoxin-producing Escherichia coli (STEC/VTEC) infection. In: ECDC. Annual epidemiological report for 2018. Stockholm: ECDC; 2020.
New Zealand	15.675	2016-2019	The Institute of Enviromental Science and Research Ltd (ESR). Monthly notifiable disease surveilance report -Dec 2016, Dec 2017, Dec 2018, Dec 2019
[a]: Only EU countries with both cases and incidence reported are included in this table

## Sheet: Supp.Table S2
Supplementary Table S2: Assembly stats and in silico typing of the 62 STEC genomes and controls.
											STEC virulence
Sample	sequencing lab	SRA accession	Genome accession	# of reads	Mean read length (bases)	Cumulative read length (bases)	# contigs	Assembly size (bp)	Serotype	MLST [a]	stx1 subtype [b]	stx2 subtype [b]	eae[c]	ehxA	Virulence barcode
This study
CIDM-0153	ICPMR	SRR14514793	JAHCGB000000000	3833058	137.3	526291912	113	4981454	O82:H19	2166	-	2b* (2.97)	-	+	00-02-2A-00-00-00
CIDM-0154	ICPMR	SRR14514792	JAHCGA000000000	3569990	135.75	484710727	185	5410936	O181:H16	6274	1c (0.87)	2b* (2.14)	-	+	00-T2-1C-2B-00-00
CIDM-0255	ICPMR	SRR14514817	JAHCFZ000000000	3652914	138.85	507286099	243	5309496	O111:H8	294	1a (0.98)	2a (0.98)	+ (γ2)	+	07-00-1A-2A-00-00
CIDM-0266	MDU-PHL	SRR14514806	JAHCFY000000000	4226420	136.35	576347367	188	5015317	O104:H7	1817	1c (0.46)	-	-	-	00-00-1C-00-00-00
CIDM-0310	ICPMR	SRR14514795	JAHCFX000000000	3302256	140.65	464432654	187	5367567	O157:H7	11	-	2a (0.83)	+ (γ1)	+	06-00-2A-00-00-00
CIDM-0383	ICPMR	SRR14514780	JAHCFW000000000	4564376	142.1	648556447	168	5369316	O157:H7	11	1a (1.06)	-	+ (γ1)	+	06-00-1A-00-00-00
CIDM-0384	ICPMR	SRR14514769	JAHCFV000000000	4545732	142.15	646083749	252	5542350	O26:H11	21	1a (1.01)	-	+ (β1)	+	03-00-1A-00-00-00
CIDM-0385	ICPMR	SRR14514766	JAHCFU000000000	4856988	142.15	690394343	285	5525610	O26:H11	21	1a (1.23)	-	+ (β1)	+	03-00-1A-00-00-00
CIDM-0409	MDU-PHL	SRR14514765	JAHCFT000000000	3379246	136.45	461087924	318	5314142	O111:H8	294	1a (0.83)	2a (1.10)	+ (γ2)	+	07-00-1A-2A-00-00
CIDM-0476	ICPMR	SRR14514764	JAHCFS000000000	4026274	142.6	574208699	244	5434182	O157:H7	11	1a (1.07)	2c (0.79)	+ (γ1)	+	06-00-1A-2C-00-00
CIDM-0731	ICPMR	SRR14514791	JAHCFR000000000	4352188	139.9	608803992	70	5010461	Onovel21:H7	2165	1a (1.63)	-	-	+	00-00-1A-00-00-00
CIDM-0801	ICPMR	SRR14514790	JAHCFQ000000000	3809066	140.8	536306434	188	5369258	O157:H7	11	1a (0.95)	2c (0.85)	+ (γ1)	+	06-00-1A-2C-00-00
CIDM-0872	ICPMR	SRR14514825	JAHCFP000000000	4980870	142.2	708469852	189	5413219	O157:H7	11	1a (0.94)	2c (0.85)	+ (γ1)	+	06-00-1A-2C-00-00
CIDM-0928	ICPMR	SRR14514824	JAHCFO000000000	3272778	138.6	453598003	261	5531603	O76:H19	675	1c (1.02)	2d (1.30)	-	+	00-00-1C-2D-00-00
CIDM-1003	ICPMR	SRR14514823	JAHCFN000000000	2407292	135.5	326204204	231	5344605	O157:H7	11	1a (1.83)	2c (1.05)	+ (γ1)	+	06-00-1A-2C-00-00
CIDM-1013	MDU-PHL	SRR14514822	JAHCFM000000000	6775810	140.35	951147727	222	5195631	O111:H8	16	1a# (1.73)	-	+ (γ2)	+	07-00-1A-00-00-00
CIDM-1291	ICPMR	SRR14514821	JAHCFL000000000	3530618	138.6	489252542	253	5541947	O174:H8	13	1c (1.11)	-	-	+	00-00-1C-00-00-00
CIDM-1935	MDU-PHL	SRR14514820	JAHCFK000000000	3343092	140.45	469523710	222	5310656	O157:H7	7019	1a (1.24)	2c (1.12)	+ (γ1)	+	06-00-1A-2C-00-00
CIDM-1936	MDU-PHL	SRR14514819	JAHCFJ000000000	3512274	140.35	492799481	220	5336001	O157:H7	11	1a (1.16)	2c (0.89)	+ (γ1)	+	06-00-1A-2C-00-00
CIDM-1937	MDU-PHL	SRR14514818	JAHCFI000000000	3372248	140.2	472800178	228	5470942	O26:H11	29	-	2a (0.88)	+ (β1)	+	03-00-2A-00-00-00
CIDM-1994	MDU-PHL	SRR14514816	JAHCFH000000000	2799590	135.1	378167537	145	5222127	O91:H21	442	1a (0.99)	2d (0.98)	-	-	00-00-1A-2D-00-00
CIDM-1995	MDU-PHL	SRR14514815	JAHCFG000000000	3063272	136	416524648	237	5502340	O91:H14	33	1a (1.38)	2b (1.50)	-	-	00-00-1A-2B-00-00
CIDM-2083	MDU-PHL	SRR14514814	JAHCFF000000000	5439396	74.5	405404865	363	5331661	Ont:H2	25	1c (0.34)	2b# (1.31)	-	+	00-00-1C-2B-00-00
CIDM-2890	MDU-PHL	SRR14514813	JAHCFE000000000	2632786	125.25	329811785	310	5383585	O26:H11	21	1a (0.84)	-	+ (β1)	+	03-00-1A-00-00-00
CIDM-3115	MDU-PHL	SRR14514812	JAHCFD000000000	4341386	132	573017177	205	5345707	O157:H7	~11	1a (1.09)	2c# (0.75)	+ (γ1)	+	06-00-1A-2C-00-00
CIDM-3116	MDU-PHL	SRR14514811	JAHCFC000000000	3670946	131.9	484366900	203	5332983	O157:H7	11	1a (1.19)	2c (0.92)	+ (γ1)	+	06-00-1A-2C-00-00
CIDM-4101	MDU-PHL	SRR14514810	JAHCFB000000000	2538480	138.8	352265252	267	5285214	O157:H7	11	1a (1.17)	2c# (0.65)	+ (γ1)	+	06-00-1A-2C-00-00
CIDM-4102	MDU-PHL	SRR14514809	JAHCFA000000000	3266964	139.15	454566501	276	5326147	O26:H11	21	1a (0.88)	-	+ (β1)	-	03-00-1A-00-00-00
CIDM-4104	MDU-PHL	SRR14514808	JAHCEZ000000000	2883722	139.2	401432238	272	5380400	O26:H11	21	1a (1.02)	-	+ (β1)	+	03-00-1A-00-00-00
CIDM-4105	MDU-PHL	SRR14514807	JAHCEY000000000	2965026	138.85	411693971	288	5583161	O128:H2	25	1c (0.55)	2b (1.31)	-	+	00-00-1C-2B-00-00
CIDM-4106	MDU-PHL	SRR14514805	JAHCEX000000000	2440858	138.05	336960643	333	5297343	O26:H11	21	1a (0.95)	-	+ (β1)	+	03-00-1A-00-00-00
CIDM-4383	MDU-PHL	SRR14514804	JAHCEW000000000	5505790	141.6	779852397	175	5522305	O181:H16	6274	1c (0.67)	2b# (1.86)	-	+	00-00-1C-2B-00-00
CIDM-5426	MDU-PHL	SRR14514803	JAHCEV000000000	1454906	121.05	176119784	204	5400995	O128:H2	25	1c (0.54)	2b (0.96)	-	+	00-00-1C-2B-00-00
CIDM-5427	MDU-PHL	SRR14514802	JAHCEU000000000	2845854	128.1	364560177	207	5102431	O2var1:H29	515	-	2b# (0.69), 2c# (0.76)	-	-	00-00-2B-2C-00-00
CIDM-5727	MDU-PHL	SRR14514801	JAHCET000000000	3411854	135.4	461942635	143	4753572	O112:H19	5891	-	2a# (1.14)	-	-	00-00-2A-00-00-00
CIDM-6466	MDU-PHL	SRR14514800	JAHCES000000000	3655928	141.35	516780661	321	5577418	O26:H11	21	1a (0.75)	-	+ (β1)	+	03-00-1A-00-00-00
CIDM-6468	MDU-PHL	SRR14514799	JAHCER000000000	4464258	141.85	633241484	263	5489948	O91:H14	33	1a (0.84)	2b (0.96)	-	-	00-00-1A-2B-00-00
CIDM-6469	MDU-PHL	SRR14514798	JAHCEQ000000000	3083636	141.45	436049312	237	5327176	O157:H7	11	1a (0.96)	2c (1.09)	+ (γ1)	+	06-00-1A-2C-00-00
CIDM-6470	MDU-PHL	SRR14514797	JAHCEP000000000	3153398	142.05	447978678	306	5357754	O157:H7	11	1a (0.83)	2c (0.72)	+ (γ1)	+	06-00-1A-2C-00-00
CIDM-6471	MDU-PHL	SRR14514796	JAHCEO000000000	2933968	141.8	415964167	208	5054125	O37:H10	206	1a (0.91)	-	+ (δ/κ/β2O)	-	05-00-1A-00-00-00
CIDM-6472	MDU-PHL	SRR14514794	JAHCEN000000000	3061804	141.65	433689113	265	5307325	O111:H8	294	1a (0.91)	2a (0.87)	+ (γ2)	+	07-00-1A-2A-00-00
CIDM-6473	MDU-PHL	SRR14514789	JAHCEM000000000	3078942	141.8	436606799	214	5314370	O157:H7	11	1a (0.97)	2c (0.93)	+ (γ1)	+	06-00-1A-2C-00-00
CIDM-7068	MDU-PHL	SRR14514788	JAHCEL000000000	4793648	141.6	678949507	261	5288194	O157:H7	7019	1a (0.83)	2c (0.59)	+ (γ1)	+	06-00-1A-2C-00-00
CIDM-7092	MDU-PHL	SRR14514787	JAHCEK000000000	4017310	141.7	569292567	203	5388933	O153:H7	278	1c (0.67)	-	-	+	00-00-1C-00-00-00
CIDM-7100	MDU-PHL	SRR14514786	JAHCEJ000000000	3404662	141.6	482118848	271	5531278	O128:H2	25	1c (0.65)	2b (1.01)	-	+	00-00-1C-2B-00-00
CIDM-7108	MDU-PHL	SRR14514785	JAHCEI000000000	3804490	141.5	538349673	318	5309508	O157:H7	11	1a (0.66)	2c# (0.41)	+ (γ1)	+	06-00-1A-2C-00-00
CIDM-7116	MDU-PHL	SRR14514784	JAHCEH000000000	3488404	140.05	488616273	316	5337155	O157:H7	11	1a (0.76)	2c (0.52)	+ (γ1)	+	06-00-1A-2C-00-00
CIDM-7539	MDU-PHL	SRR14514783	JAHCEG000000000	4134524	139.45	576618908	197	5460127	O128:H2	25	1c (0.71)	2b (1.06)	-	+	00-00-1C-2B-00-00
CIDM-7540	MDU-PHL	SRR14514782	JAHCEF000000000	4825238	140.45	677796145	356	5419205	O26:H11	21	1a (0.80)	-	+ (β1)	+	03-00-1A-00-00-00
CIDM-7541	MDU-PHL	SRR14514781	JAHCEE000000000	5292198	140.45	743206138	252	5298099	O157:H7	11	-	2a (0.83)	+ (γ1)	+	06-00-2A-00-00-00
CIDM-7542	MDU-PHL	SRR14514779	JAHCED000000000	3520760	138.95	489337821	278	5337106	O157:H7	11	1a (1.08)	2c (0.78)	+ (γ1)	+	06-00-1A-2C-00-00
CIDM-7543	MDU-PHL	SRR14514778	JAHCEC000000000	4155310	138.9	577211609	170	5385473	O128:H2	25	1c (0.62)	2b (1.29)	-	+	00-00-1C-2B-00-00
CIDM-7991	MDU-PHL	SRR14514777	JAHCEB000000000	4141878	136.5	565272151	299	5495428	O76:H19	675	1c (0.76)	2b (0.95)	-	+	00-00-1C-2B-00-00
CIDM-7994	MDU-PHL	SRR14514776	JAHCEA000000000	4044610	135.85	549477614	215	5490269	O91:H14	33	-	2b (1.03)	-	-	00-00-2B-00-00-00
CIDM-9553	MDU-PHL	SRR14514775	JAHCDZ000000000	5556680	141.75	787529179	196	5348222	O157:H7	11	1a (0.83)	-	+ (γ1)	+	06-00-1A-00-00-00
CIDM-9554	MDU-PHL	SRR14514774	JAHCDY000000000	5497886	141.8	779558165	239	5437717	O157:H7	11	1a (0.80)	2c# (1.05)	+ (γ1)	+	06-00-1A-2C-00-00
CIDM-9555	MDU-PHL	SRR14514773	JAHCDX000000000	4708122	141.05	664166750	155	5259350	O5:H19	447	1c (0.53)	2b (0.65)	-	+	00-00-1C-2B-00-00
CIDM-9556	MDU-PHL	SRR14514772	JAHCDW000000000	5141888	141.65	728207075	276	5384807	O26:H11	21	1a (0.88)	-	+ (β1)	+	03-00-1A-00-00-00
CIDM-9557	MDU-PHL	SRR14514771	JAHCDV000000000	5433072	141.5	768771701	224	5385701	O157:H7	11	1a (0.73)	-	+ (γ1)	+	06-00-1A-00-00-00
CIDM-9730	MDU-PHL	SRR14514770	JAHCDU000000000	3947400	139.65	551272627	144	5118771	O3:H21	297	1c (0.73)	-	-	-	00-00-1C-00-00-00
CIDM-9842	MDU-PHL	SRR14514768	JAHCDT000000000	4875542	134.55	656065976	186	5487231	O128:H2	25	1c (0.61)	2b (1.01)	-	+	00-00-1C-2B-00-00
CIDM-9843	MDU-PHL	SRR14514767	JAHCDS000000000	2553842	133.05	339887700	293	5265146	O111:H8	294	1a (0.93)	2a (0.51)	+ (γ2)	+	07-00-1A-2A-00-00
Controls
Sakai	-	-	BA000007.3, AB011549.2, AB011548.2	NA	NA	NA	3	5594605	O157:H7	11	1a	2a	+ (γ1)	+	06-CG-1A-2A-00-00
TW14359	-	-	CP001368.1, CP001369.1	NA	NA	NA	2	5622737	O157:H7	11	-	2a, 2c	+ (γ1)	+	06-CG-2A-2C-00-00
95NR1	-	-	CP021339.1, CP021340.1, CP021341.1	NA	NA	NA	3	5636758	O111:H8	294	1a	2a,2a,2a	+ (γ2)	+	07-CG-1A-2A-2A-2A
95NR1	-	SRR953500	GCA_000467695.1	NA	NA	NA	181	5399603	O111:H8	294	1a (1.09)	2a (3.97)	+ (γ2)	+	07-02-1A-2A-00-00
E2348/69	-	-	FM180568.1, FM180570.1, FM180569.1	NA	NA	NA	3	5069678	O127:H6	15	-	-	+ (α1)	-	01-CG-00-00-00-00
2011C-3493	-	-	CP003289.1, CP003291.1, CP003290.1, CP003292.1	NA	NA	NA	4	5437407	O104:H4	678	-	2a	-	-	00-CG-2A-00-00-00
MG1655	-	-	U00096.3	NA	NA	NA	1	4641652	O16:H48	10	-	-	-	-	00-CG-00-00-00-00
[a]: MLST seqeunce type prefixed with "~" indicated a sample with at least one allele with a identity of ≥ 95% but < 100% over the entire length of a known allele
[b]: Ratio between stx subtypes and recA listed in parenthesis. * denotes non detection using ABRIcate but detected via mapping. # denotes non contigious assembly of the stx operon
[c]: Subtypes of eae are listed in parenthesis

## Sheet: Supp.Table S3
Supplementary Table S3: Presence of AMR genes in the 62 STEC genomes and controls when checked against Resfinder.
	Presence of AMR genes conferring resistance to
Sample	Aminoglycoside	Beta lactam	Trimethoprim	Sulphonamide	Tetracycline	Multi-class
This study
CIDM-0153	-	-	-	-	-	mdf(A)_1
CIDM-0154	-	-	-	-	-	mdf(A)_1
CIDM-0255	-	-	-	-	-	mdf(A)_1
CIDM-0266	-	-	-	-	-	mdf(A)_1
CIDM-0310	-	-	-	-	-	mdf(A)_1
CIDM-0383	-	-	-	-	-	mdf(A)_1
CIDM-0384	-	-	-	-	-	mdf(A)_1
CIDM-0385	-	-	-	-	-	mdf(A)_1
CIDM-0409	-	-	-	-	-	mdf(A)_1
CIDM-0476	-	-	-	-	-	mdf(A)_1
CIDM-0731	-	-	-	-	-	mdf(A)_1
CIDM-0801	-	-	-	-	-	mdf(A)_1
CIDM-0872	-	blaTEM-1b	-	-	-	mdf(A)_1
CIDM-0928	-	-	-	-	-	mdf(A)_1
CIDM-1003	-	-	-	-	-	mdf(A)_1
CIDM-1013	-	-	-	-	-	mdf(A)_1
CIDM-1291	-	-	-	-	-	mdf(A)_1
CIDM-1935	-	-	-	-	-	mdf(A)_1
CIDM-1936	-	-	-	-	-	mdf(A)_1
CIDM-1937	-	-	-	-	-	mdf(A)_1
CIDM-1994	-	-	-	-	-	mdf(A)_1
CIDM-1995	-	-	-	-	-	mdf(A)_1
CIDM-2083	-	-	-	-	-	mdf(A)_1
CIDM-2890	-	-	-	-	-	mdf(A)_1
CIDM-3115	-	-	-	-	-	mdf(A)_1
CIDM-3116	-	-	-	-	-	mdf(A)_1
CIDM-4101	-	-	-	-	-	mdf(A)_1
CIDM-4102	-	-	-	-	-	mdf(A)_1
CIDM-4104	-	-	-	-	-	mdf(A)_1
CIDM-4105	-	-	-	-	-	mdf(A)_1
CIDM-4106	-	-	-	-	-	mdf(A)_1
CIDM-4383	-	-	-	-	-	mdf(A)_1
CIDM-5426	-	-	-	-	-	mdf(A)_1
CIDM-5427	-	-	-	-	-	mdf(A)_1
CIDM-5727	-	-	-	-	-	mdf(A)_1
CIDM-6466	-	-	-	-	-	mdf(A)_1
CIDM-6468	-	-	-	-	-	mdf(A)_1
CIDM-6469	strA, strB	blaTEM-1b	dfrA8_1	sul2_3	tet(A)_6	mdf(A)_1
CIDM-6470	-	-	-	-	-	mdf(A)_1
CIDM-6471	-	-	-	-	-	mdf(A)_1
CIDM-6472	-	-	-	-	-	mdf(A)_1
CIDM-6473	-	-	-	-	-	mdf(A)_1
CIDM-7068	-	-	-	-	-	mdf(A)_1
CIDM-7092	-	-	-	-	-	mdf(A)_1
CIDM-7100	-	-	-	-	-	mdf(A)_1
CIDM-7108	-	-	-	-	-	mdf(A)_1
CIDM-7116	-	-	-	-	-	mdf(A)_1
CIDM-7539	-	-	-	-	-	mdf(A)_1
CIDM-7540	-	-	-	-	-	mdf(A)_1
CIDM-7541	-	-	-	-	-	mdf(A)_1
CIDM-7542	-	-	-	-	-	mdf(A)_1
CIDM-7543	-	-	-	-	-	mdf(A)_1
CIDM-7991	-	-	-	-	-	mdf(A)_1
CIDM-7994	-	-	-	-	-	mdf(A)_1
CIDM-9553	-	-	-	-	-	mdf(A)_1
CIDM-9554	-	-	-	-	-	mdf(A)_1
CIDM-9555	-	-	-	-	-	mdf(A)_1
CIDM-9556	-	-	-	-	-	mdf(A)_1
CIDM-9557	-	-	-	-	-	mdf(A)_1
CIDM-9730	-	-	-	-	-	mdf(A)_1
CIDM-9842	-	-	-	-	-	mdf(A)_1
CIDM-9843	-	-	-	-	-	mdf(A)_1
Controls[a]
Sakai (BA000007.3, AB011549.2, AB011548.2)	-	-	-	-	-	mdf(A)_1
TW14359 (CP001368.1, CP001369.1)	-	-	-	-	-	mdf(A)_1
95NR1 (CP021339.1, CP021340.1, CP021341.1)	-	-	-	-	-	mdf(A)_1
95NR1 (GCA_000467695.1)	-	-	-	-	-	mdf(A)_1
E2348/69 (FM180568.1, FM180570.1, FM180569.1)	strA, strB	-	dfrA7_5	sul2_3	-	mdf(A)_1
2011C-3493 (CP003289.1, CP003291.1, CP003290.1, CP003292.1)	strA, strB	blaTEM-1b, blaCTX-M-15	dfrA7_5	sul1_5, sul2_3	tet(A)_6	mdf(A)_1
MG1655 (U00096.3)	-	-	-	-	-	mdf(A)_1
[a]: Genbank accession numbers listed in parenthesis

## Sheet: Supp.Table S4
Supplementary Table S4: Additional typing results for STEC O157:H7.
	flgF insertion	LSPA-6 Genotype	Manning SNP lineage
CIDM-0310	no	211111	8
CIDM-0383	yes	213111	7
CIDM-0476	yes	213111	7
CIDM-0801	yes	213111	7
CIDM-0872	yes	213111	7
CIDM-1003	yes	213111	7
CIDM-1935	yes	213111	7
CIDM-1936	yes	213111	7
CIDM-3115	yes	213111	7
CIDM-3116	yes	213111	7
CIDM-4101	yes	213111	7
CIDM-6469	no	213111	7
CIDM-6470	yes	213111	7
CIDM-6473	yes	213111	7
CIDM-7068	yes	213111	7
CIDM-7108	yes	213111	7
CIDM-7116	yes	213111	7
CIDM-7541	yes	213111	7
CIDM-7542	yes	213111	7
CIDM-9553	yes	213111	7
CIDM-9554	yes	213111	7
CIDM-9557	yes	213111	7

## Sheet: Supp. Table S5
Supplementary Table S5: SNP distance matrix table of STEC O157:H7 in this study.
	CIDM-0310	CIDM-0383	CIDM-0476	CIDM-0801	CIDM-0872	CIDM-1003	CIDM-3115	CIDM-3116	CIDM-7541	CIDM-7542	CIDM-1935	CIDM-1936	CIDM-4101	CIDM-7068	CIDM-7108	CIDM-7116	CIDM-6469	CIDM-6470	CIDM-6473	CIDM-9553	CIDM-9554	CIDM-9557	Reference[a]
CIDM-0310	0	727	945	728	704	724	707	949	695	722	970	707	717	971	708	716	697	720	715	719	706	719	706
CIDM-0383	727	0	616	137	123	377	230	620	364	375	635	230	240	636	231	369	626	139	368	100	229	242	229
CIDM-0476	945	616	0	619	595	617	598	98	588	617	391	600	610	392	601	609	850	609	610	610	599	612	599
CIDM-0801	728	137	619	0	124	378	231	623	365	376	640	231	241	641	232	370	627	140	369	129	230	243	230
CIDM-0872	704	123	595	124	0	354	207	599	341	352	616	207	217	617	208	346	603	102	345	115	206	219	206
CIDM-1003	724	377	617	378	354	0	357	621	363	74	636	357	367	637	358	30	623	370	195	369	356	369	356
CIDM-3115	707	230	598	231	207	357	0	602	344	355	619	56	66	620	57	349	606	223	348	222	55	156	143
CIDM-3116	949	620	98	623	599	621	602	0	592	621	395	604	614	396	605	613	854	613	614	614	603	616	603
CIDM-7541	695	364	588	365	341	363	344	592	0	361	605	344	354	606	345	355	594	357	354	356	343	356	343
CIDM-7542	722	375	617	376	352	74	355	621	361	0	636	355	365	637	356	66	621	368	193	367	354	365	354
CIDM-1935	970	635	391	640	616	636	619	395	605	636	0	619	629	137	620	628	869	630	629	629	618	631	616
CIDM-1936	707	230	600	231	207	357	56	604	344	355	619	0	58	620	25	349	606	223	346	220	25	156	143
CIDM-4101	717	240	610	241	217	367	66	614	354	365	629	58	0	630	59	359	616	233	356	230	59	166	153
CIDM-7068	971	636	392	641	617	637	620	396	606	637	137	620	630	0	621	629	870	631	630	630	619	632	619
CIDM-7108	708	231	601	232	208	358	57	605	345	356	620	25	59	621	0	350	607	224	347	221	26	157	144
CIDM-7116	716	369	609	370	346	30	349	613	355	66	628	349	359	629	350	0	615	362	187	361	348	361	348
CIDM-6469	697	626	850	627	603	623	606	854	594	621	869	606	616	870	607	615	0	619	614	618	605	618	605
CIDM-6470	720	139	609	140	102	370	223	613	357	368	630	223	233	631	224	362	619	0	361	131	222	235	222
CIDM-6473	715	368	610	369	345	195	348	614	354	193	629	346	356	630	347	187	614	361	0	358	347	360	347
CIDM-9553	719	100	610	129	115	369	222	614	356	367	629	220	230	630	221	361	618	131	358	0	221	234	221
CIDM-9554	706	229	599	230	206	356	55	603	343	354	618	25	59	619	26	348	605	222	347	221	0	155	142
CIDM-9557	719	242	612	243	219	369	156	616	356	365	631	156	166	632	157	361	618	235	360	234	155	0	93
Reference [a]	706	229	599	230	206	356	143	603	343	354	616	143	153	619	144	348	605	222	347	221	142	93	0
[a]:Reference genome: E. coli O157:H7 strain AUSMDU00002545 (Genbank Accession: CP045975.1)

## Sheet: Supp. Table S6
Supplementary Table S6: SNP distance matrix table of STEC O26:H11 in this study.
	CIDM-0384	CIDM-0385	CIDM-2890	CIDM-7540	CIDM-1937	CIDM-4102	CIDM-4104	CIDM-4106	CIDM-6466	CIDM-9556	Reference[a]
CIDM-0384	0	291	629	110	1439	626	642	637	309	637	477
CIDM-0385	291	0	650	303	1472	647	663	658	128	658	508
CIDM-2890	629	650	0	641	1464	111	175	168	668	168	548
CIDM-7540	110	303	641	0	1451	638	654	649	317	649	489
CIDM-1937	1439	1472	1464	1451	0	1453	1473	1468	1488	1468	1338
CIDM-4102	626	647	111	638	1453	0	158	151	665	151	531
CIDM-4104	642	663	175	654	1473	158	0	107	681	107	547
CIDM-4106	637	658	168	649	1468	151	107	0	676	100	542
CIDM-6466	309	128	668	317	1488	665	681	676	0	676	526
CIDM-9556	637	658	168	649	1468	151	107	100	676	0	542
Reference[a]	477	508	548	489	1338	531	547	542	526	542	0
[a]: Reference genome: E. coli O26:H11 strain 11368 (Genbank Accession: AP010953.1)

## Sheet: Supp. Table S7
Supplementary Table S7: SNP distance matrix table of STEC O111:H8 in this study.
	CIDM-0255	CIDM-9843	CIDM-6472	CIDM-0409	CIDM-1013	Reference[a]
CIDM-0255	0	83	45	66	2183	236
CIDM-9843	83	0	92	79	2158	211
CIDM-6472	45	92	0	75	2190	245
CIDM-0409	66	79	75	0	2171	232
CIDM-1013	2183	2158	2190	2171	0	2117
Reference[a]	236	211	245	232	2117	0
[a]Reference: E. coli strain 95JB1 (Genbank Accession: CP021335.1)

## Sheet: Supp. Table S8 
Supplementary Table S8: SNP distance matrix table of STEC O128:H2 in this study.
	CIDM-2083	CIDM-5426	CIDM-7539	CIDM-7543	CIDM-9842	CIDM-4105	CIDM-7100	Reference[a]
CIDM-2083	0	209	204	323	167	290	222	3720
CIDM-5426	209	0	7	334	220	259	117	3743
CIDM-7539	204	7	0	329	215	254	112	3748
CIDM-7543	323	334	329	0	334	411	353	3767
CIDM-9842	167	220	215	334	0	301	233	3738
CIDM-4105	290	259	254	411	301	0	278	3696
CIDM-7100	222	117	112	353	233	278	0	3768
Reference[a]	3720	3743	3748	3767	3738	3696	3768	0
[a]Reference: E. coli O128:H2 strain 2011C-3317 (Genbank Accession: GCA_000703345.1)

## Sheet: Supp. Table S9
Supplementary Table S9: List of additional virulence factors amongst the 62 STEC, not inclusive for genes encoding Stx and genes in the LEE.
Virulence type	Virulence factor	Associated gene(s)/Locus_tag(s)	CIDM-0476	CIDM-0801	CIDM-0872	CIDM-1003	CIDM-3115	CIDM- 3116	CIDM-7542	CIDM-1936	CIDM-4101	CIDM-7108	CIDM-7116	CIDM-6469	CIDM-6470	CIDM-6473	CIDM-9554	CIDM-0383	CIDM-9553	CIDM-9557	CIDM-7541	CIDM-0310	CIDM-1935	CIDM-7068	CIDM-0384	CIDM-0385	CIDM-2890	CIDM-7540	CIDM-4102	CIDM-4104	CIDM-4106	CIDM-6466	CIDM-9556	CIDM-1937	CIDM-0255	CIDM-9843	CIDM-6472	CIDM-0409	CIDM-1013	CIDM-5426	CIDM-7539	CIDM-7543	CIDM-9842	CIDM-24105	CIDM-7100	CIDM-7994	CIDM-1995	CIDM-6468	CIDM-0928
			O157:H7	O157:H7	O157:H7	O157:H7	O157:H7	O157:H7	O157:H7	O157:H7	O157:H7	O157:H7	O157:H7	O157:H7	O157:H7	O157:H7	O157:H7	O157:H7	O157:H7	O157:H7	O157:H7	O157:H7	O157:H7	O157:H7	O26:H11	O26:H11	O26:H11	O26:H11	O26:H11	O26:H11	O26:H11	O26:H11	O26:H11	O26:H11	O111:H8	O111:H8	O111:H8	O111:H8	O111:H8	O128:H2	O128:H2	O128:H2	O128:H2	O128:H2	O128:H2	O91:H14	O91:H14	O91:H14	O76:H19
Non- LEE effectors	Prophage associated Non-LEE effectors	cif	.	.	.	.	.	.	.	.	.	.	.	.	.	.	.	.	.	.	.	.	.	.	+	+	+	+	+	+	+	+	+	+	+	+	+	+	+	.	.	.	.	.	.	.	.	.	.
		espJ	+	+	+	+	+	+	+	+	+	+	.	+	+	+	+	+	+	+	+	+	+	+	+	+	+	+	+	+	+	.	+	+	+	+	+	+	+	.	.	.	.	.	.	.	.	.	.
		espK	+	+	+	+	+	+	+	+	.	+	+	+	+	+	+	+	+	+	+	+	+	+	+	+	+	+	+	+	+	+	+	+	+	+	+	+	+	.	.	.	.	.	.	.	.	.	.
		espM1	+	+	+	+	+	+	+	+	+	+	+	+	+	+	+	+	+	+	+	+	+	+	+	+	+	+	+	+	+	+	+	+	+	+	+	+	+	.	.	.	.	.	.	.	.	.	.
		espM2	+	+	+	+	+	+	+	+	+	+	+	+	+	+	+	+	+	+	+	+	+	+	+	+	+	+	+	+	+	+	+	+	+	+	+	+	+	.	.	.	.	.	.	.	.	.	.
		espN	+	.	+	+	+	.	.	.	.	.	.	.	.	+	.	+	.	.	.	+	.	.	+	+	+	.	.	+	.	.	.	.	.	.	.	.	.	.	.	.	.	.	.	.	.	.	.
		espO1-1	+	+	+	+	+	+	+	+	.	+	+	+	+	+	+	+	+	+	+	+	+	+	+	+	+	+	+	+	+	+	+	+	+	+	+	+	+	.	.	.	.	.	.	.	.	.	.
		espO1-2	+	+	+	+	+	+	+	+	+	+	+	+	+	+	+	+	+	+	+	+	+	+	+	+	+	+	+	+	+	+	+	+	+	+	+	+	+	.	.	.	.	.	.	.	.	.	.
		espV	+	+	+	+	+	+	+	+	+	+	+	+	+	+	+	+	+	+	+	+	+	+	.	.	+	.	+	+	+	.	+	+	+	+	+	+	+	.	.	.	.	.	.	.	.	.	.
		espW	+	+	+	+	+	+	+	+	+	+	+	+	+	+	+	+	+	+	+	+	+	+	+	+	+	.	+	+	+	+	+	+	+	+	+	+	+	.	.	.	.	.	.	.	.	.	.
		espX7	+	+	+	+	+	+	+	+	.	+	+	+	+	+	+	+	+	+	.	+	+	+	+	+	+	+	+	+	+	+	+	.	+	.	+	+	+	.	.	.	.	.	.	.	.	.	.
		nleA	+	+	+	+	+	+	+	+	+	+	+	+	+	+	+	+	+	+	+	+	+	+	+	+	+	+	+	+	+	+	+	+	+	+	+	+	+	.	.	.	.	.	.	.	.	.	.
		nleB2	+	+	+	+	+	+	+	+	+	+	+	+	+	+	+	+	+	+	+	+	+	+	.	.	.	.	.	.	.	.	.	.	.	.	.	.	.	.	.	.	.	.	.	.	.	.	.
		nleB2-2	.	.	.	.	.	.	.	.	.	.	.	.	.	.	.	.	.	.	.	.	.	.	.	.	.	.	.	.	.	.	.	.	.	.	.	.	.	.	.	.	.	.	.	.	.	.	.
		nleC	+	+	+	+	+	+	+	+	+	+	+	+	+	+	+	+	+	+	+	+	+	+	+	+	+	+	+	+	+	+	+	.	+	+	+	+	+	.	.	.	.	.	.	.	.	.	.
		nleD	+	+	+	+	+	+	+	+	+	+	+	+	+	+	+	+	+	+	+	+	+	+	.	.	.	.	.	.	.	.	.	.	.	.	.	.	.	.	.	.	.	.	.	.	.	.	.
		nleF	+	+	+	.	+	+	.	+	+	+	.	+	+	.	+	+	+	+	+	+	+	+	+	+	+	+	+	+	+	+	+	+	+	+	+	+	+	.	.	.	.	.	.	.	.	.	.
		nleG-1	+	+	+	+	+	+	+	+	+	+	+	+	+	+	+	+	+	+	+	+	+	+	+	+	+	+	+	+	+	+	+	+	+	+	+	+	+	.	.	.	.	.	.	.	.	.	.
		nleG-3	+	+	+	+	+	+	+	+	+	+	+	+	+	+	+	+	+	+	+	+	+	+	+	+	+	+	+	+	+	.	+	+	.	.	.	.	.	.	.	.	.	.	.	.	.	.	.
		nleG2-2	.	.	.	.	.	.	+	.	.	.	.	.	.	.	.	.	.	.	+	.	.	.	+	+	.	.	.	.	+	+	.	+	+	+	+	+	+	.	.	.	.	.	.	.	.	.	.
		nleG2-3	+	+	+	+	+	+	.	+	+	+	+	+	+	+	+	+	+	+	.	+	+	+	.	.	.	.	.	+	.	.	.	.	.	.	.	.	.	.	.	.	.	.	.	.	.	.	.
		nleG2-4	+	+	+	+	+	+	+	+	+	+	+	.	+	+	+	+	+	+	+	+	.	+	+	+	.	+	.	.	.	+	.	+	.	.	.	.	.	.	.	.	.	.	.	.	.	.	.
		nleG5-1	.	.	+	.	+	.	.	+	+	+	.	.	+	+	+	+	+	+	.	+	.	.	+	+	.	+	.	.	+	+	.	+	.	.	.	.	.	.	.	.	.	.	.	.	.	.	.
		nleG5-2	+	+	+	+	+	+	.	+	+	.	.	.	.	.	.	+	+	+	+	+	+	.	.	.	.	.	.	.	.	.	.	.	.	.	.	.	.	.	.	.	.	.	.	.	.	.	.
		nleG6-1	.	.	.	.	.	.	.	.	.	.	.	.	.	.	.	.	.	.	.	.	.	.	+	+	+	+	+	+	.	+	+	+	.	.	.	.	.	.	.	.	.	.	.	.	.	.	.
		nleG6-2	.	+	.	+	.	+	+	+	+	+	+	.	.	+	+	+	+	+	+	+	+	+	.	.	.	.	.	.	.	.	.	.	.	.	.	.	.	.	.	.	.	.	.	.	.	.	.
		nleG6-3	+	+	+	+	+	+	+	+	+	+	.	.	+	.	+	+	+	+	+	+	.	.	.	.	.	.	.	.	.	.	.	.	+	+	+	+	+	.	.	.	.	.	.	.	.	.	.
		nleG7	.	+	.	.	+	+	+	+	.	.	.	+	+	.	.	+	+	+	+	+	+	.	+	+	+	+	+	+	+	+	+	+	+	+	+	+	+	.	.	.	.	.	.	.	.	.	.
		nleG8-2	+	+	+	+	+	+	+	+	+	+	+	+	+	+	+	+	+	+	+	+	+	+	+	+	+	+	+	+	+	+	+	+	+	+	+	+	+	.	.	.	.	.	.	.	.	.	.
		nleH1	+	+	+	+	+	+	+	+	+	+	+	+	+	+	+	+	+	+	+	.	+	+	.	.	.	.	.	.	.	.	.	.	.	.	.	.	.	.	.	.	.	.	.	.	.	.	.
		nleH1-1	.	.	.	.	.	.	.	.	.	.	.	.	.	.	.	.	.	.	.	+	.	.	+	+	+	+	+	+	+	+	+	+	+	+	+	+	+	.	.	.	.	.	.	.	.	.	.
		nleH2	+	+	+	.	+	+	.	+	+	.	.	+	+	.	+	+	+	+	+	+	+	+	+	+	+	+	+	+	+	+	+	+	+	+	+	+	.	.	.	.	.	.	.	.	.	.	.
		tccP	.	.	.	.	.	.	.	.	.	.	.	.	.	.	.	.	.	.	.	.	+	.	.	.	.	.	.	.	.	.	.	.	.	.	.	.	.	.	.	.	.	.	.	.	.	.	.
	Genomic island associated Non-LEE effectors	efa1	.	.	.	.	.	.	.	.	.	.	.	.	.	.	.	.	.	.	.	.	.	.	+	+	+	.	+	+	+	.	+	+	+	+	+	.	+	.	.	.	.	.	.	.	.	.	.
		espL2	+	+	+	+	+	+	+	+	.	.	+	+	+	+	+	+	+	+	+	+	+	.	+	+	+	+	+	+	+	+	+	+	.	.	.	+	.	.	.	.	.	.	.	.	.	.	.
		nleB1	+	+	+	+	+	+	+	+	+	+	+	+	+	+	+	+	+	+	+	+	+	+	+	+	+	+	+	+	+	+	+	+	+	.	+	+	.	.	.	.	.	.	.	.	.	.	.
		nleE	+	+	+	+	+	+	+	+	+	+	.	+	+	+	+	+	+	+	+	+	+	+	+	+	+	+	+	+	+	+	+	+	+	+	+	+	.	.	.	.	.	.	.	.	.	.	.
		nleE1	.	.	.	.	.	.	.	.	.	.	.	.	.	.	.	.	.	.	.	.	.	.	.	.	.	.	.	.	.	.	.	.	.	.	.	.	+	.	.	.	.	.	.	.	.	.	.
	Not prophage or genomic island associated Non-LEE effectors	espL1	+	+	+	+	+	+	+	+	+	+	+	+	+	+	+	+	+	+	+	+	+	+	+	+	+	+	+	+	+	+	+	+	+	+	+	+	+	+	+	+	+	+	+	+	+	+	+
		espL3	+	+	+	+	+	+	+	+	+	+	+	+	+	+	+	+	+	+	+	+	+	+	+	+	+	+	+	+	+	+	+	+	+	+	+	+	+	+	+	+	+	+	+	+	+	+	+
		espL4	+	+	+	+	+	+	+	+	+	+	+	+	+	+	+	+	+	+	+	+	+	+	+	+	+	+	+	+	+	+	+	+	+	+	+	+	+	+	+	+	+	+	+	+	+	+	+
		espR1	+	+	+	+	+	+	+	+	+	+	+	+	+	+	+	+	+	+	+	+	+	+	+	+	+	+	+	+	.	+	+	+	+	.	+	+	+	+	+	+	+	+	+	+	+	+	+
		espR2	+	+	+	+	+	+	.	+	.	.	.	+	.	+	.	+	+	.	+	+	.	+	.	.	.	.	.	.	.	.	.	.	.	.	.	.	.	.	.	.	.	.	.	.	.	.	.
		espR3	+	+	+	+	+	+	+	+	.	+	+	+	+	+	+	+	+	+	+	+	+	+	.	.	.	.	.	.	.	.	.	.	.	.	.	.	.	.	.	.	.	.	.	.	.	.	.
		espR4	+	+	+	+	+	+	+	+	+	+	+	+	+	+	+	+	+	+	+	+	+	+	.	.	.	.	.	.	.	.	.	.	.	.	.	.	.	.	.	.	.	.	.	.	.	.	.
		espX1	+	+	+	+	+	+	+	+	+	+	.	+	+	+	+	+	+	+	+	+	+	+	+	+	+	+	+	+	.	+	+	+	+	+	+	.	+	+	+	.	+	+	+	+	+	+	+
		espX2	+	+	+	+	+	+	+	+	+	+	+	+	+	+	+	+	+	+	+	+	+	+	.	.	.	.	.	.	.	.	.	.	.	.	.	.	.	.	.	.	.	.	.	.	.	.	.
		espX3	+	+	+	+	+	+	+	+	+	+	+	+	+	+	+	+	+	+	+	+	+	+	.	.	.	.	.	.	.	.	.	.	.	.	.	.	.	.	.	.	.	.	.	.	.	.	.
		espX4	+	+	+	+	+	+	.	+	.	+	+	+	.	+	+	+	+	+	+	+	+	.	+	+	+	+	+	+	.	+	+	.	+	.	+	.	+	+	+	+	+	.	+	+	.	+	+
		espX5	+	+	+	+	+	+	+	+	+	+	+	+	+	+	+	+	+	+	+	+	+	+	+	+	+	+	+	+	+	+	+	+	+	+	.	+	+	+	+	+	+	+	+	+	+	+	+
		espX6	+	+	+	+	+	+	+	+	+	+	+	+	+	+	+	+	+	+	+	+	+	+	.	.	.	.	.	.	.	.	.	.	.	.	.	.	.	.	.	.	.	.	.	.	.	.	.
		espY1	+	+	+	+	+	+	+	+	+	+	+	+	+	+	+	+	+	+	+	+	+	+	.	.	.	.	.	.	.	.	.	.	.	.	.	.	.	.	.	.	.	.	.	.	.	.	.
		espY2	+	+	+	+	+	+	+	+	+	+	+	+	+	+	+	+	+	+	+	+	+	+	.	.	.	.	.	.	.	.	.	.	.	.	.	.	.	.	.	.	.	.	.	.	.	.	.
		espY3	+	+	+	+	+	+	+	.	.	.	.	+	+	+	+	+	+	+	.	+	+	+	.	.	.	.	.	.	.	.	.	.	.	.	.	.	.	.	.	.	.	.	.	.	.	.	.
		espY4	+	+	+	+	+	+	+	.	.	.	.	.	.	+	.	+	+	.	.	+	.	+	.	.	.	.	.	.	.	.	.	.	.	.	.	.	.	.	.	.	.	.	.	.	.	.	.
		espY5	+	+	+	+	+	+	.	.	.	.	.	.	.	.	+	+	+	+	.	+	+	.	.	.	.	.	.	.	.	.	.	.	.	.	.	.	.	.	.	.	.	.	.	.	.	.	.
STEC virulence plasmid related	T2SS: EtpC-O	etpC	+	+	+	+	+	+	+	+	+	+	+	+	+	+	+	+	+	+	+	+	+	+	.	.	.	.	.	.	.	.	.	.	.	.	.	.	.	.	.	.	.	.	.	.	.	.	.
		etpD	+	+	+	+	+	+	+	+	+	+	+	+	+	+	+	+	+	+	+	+	+	+	.	.	.	.	.	.	.	.	.	.	.	.	.	.	.	.	.	.	.	.	.	.	.	.	.
		etpE	+	+	+	+	+	+	+	+	+	+	+	+	+	+	+	+	+	+	+	+	+	+	.	.	.	.	.	.	.	.	.	.	.	.	.	.	.	.	.	.	.	.	.	.	.	.	.
		etpF	+	+	+	+	+	+	+	+	+	+	+	+	+	+	+	+	+	+	+	+	+	+	.	.	.	.	.	.	.	.	.	.	.	.	.	.	.	.	.	.	.	.	.	.	.	.	.
		etpG	+	+	+	+	+	+	+	+	+	+	+	+	+	+	+	+	+	+	+	+	+	+	.	.	.	.	.	.	.	.	.	.	.	.	.	.	.	.	.	.	.	.	.	.	.	.	.
		etpH	+	+	+	+	+	+	+	+	+	+	+	+	+	+	+	+	+	+	+	+	+	+	.	.	.	.	.	.	.	.	.	.	.	.	.	.	.	.	.	.	.	.	.	.	.	.	.
		etpI	+	+	+	+	+	+	+	+	+	+	+	+	+	+	+	+	+	+	+	+	+	+	.	.	.	.	.	.	.	.	.	.	.	.	.	.	.	.	.	.	.	.	.	.	.	.	.
		etpJ	+	+	+	+	+	+	+	+	+	+	+	+	+	+	+	+	+	+	+	+	+	+	.	.	.	.	.	.	.	.	.	.	.	.	.	.	.	.	.	.	.	.	.	.	.	.	.
		etpK	+	+	+	+	+	+	+	+	+	+	+	+	+	+	+	+	+	+	+	+	+	+	.	.	.	.	.	.	.	.	.	.	.	.	.	.	.	.	.	.	.	.	.	.	.	.	.
		etpL	+	+	+	+	+	+	+	+	+	+	+	+	+	+	+	+	+	+	+	+	+	+	.	.	.	.	.	.	.	.	.	.	.	.	.	.	.	.	.	.	.	.	.	.	.	.	.
		etpM	+	+	+	+	+	+	+	+	+	+	+	+	+	+	+	+	+	+	+	+	+	+	.	.	.	.	.	.	.	.	.	.	.	.	.	.	.	.	.	.	.	.	.	.	.	.	.
		etpN	+	+	+	+	+	+	+	+	+	+	+	+	+	+	+	+	+	+	+	+	+	+	.	.	.	.	.	.	.	.	.	.	.	.	.	.	.	.	.	.	.	.	.	.	.	.	.
		etpO	+	+	+	+	+	+	+	+	+	+	+	+	+	+	+	+	+	+	+	+	+	+	.	.	.	.	.	.	.	.	.	.	.	.	.	.	.	.	.	.	.	.	.	.	.	.	.
	Enterohaemolysin	ehxA	+	+	+	+	+	+	+	+	+	+	+	+	+	+	+	+	+	+	+	+	+	+	+	+	+	+	.	+	+	+	+	+	+	+	+	+	+	+	+	+	+	+	+	.	.	.	+
		ehxB	+	+	+	+	+	+	+	+	+	+	+	+	+	+	+	+	+	+	+	+	+	+	+	+	+	+	.	+	+	+	+	+	+	+	+	+	+	+	+	+	+	+	+	.	.	.	+
		ehxC	+	+	+	+	+	+	+	+	+	+	+	+	+	+	+	+	+	+	+	+	+	+	+	+	+	+	.	+	+	+	+	+	+	+	+	+	+	+	+	+	+	+	+	.	.	.	+
		ehxD	+	+	+	+	+	+	+	+	+	+	+	+	+	+	+	+	+	+	+	+	+	+	+	+	+	+	.	+	+	+	+	+	+	+	+	+	+	+	+	+	+	+	+	.	.	.	+
	Catalase-Peroxidase	katP	+	+	+	+	+	+	+	+	+	+	+	+	+	+	+	+	+	+	+	+	+	+	+	+	+	+	.	+	+	+	+	.	+	.	+	+	.	.	.	.	.	.	.	.	.	.	.
	Metalloprotease	stcE	+	+	+	+	+	+	+	+	+	+	+	+	+	+	+	+	+	+	+	+	+	+	.	.	.	.	.	.	.	.	.	.	.	.	.	.	.	.	.	.	.	.	.	.	.	.	.
	ToxB adhesin	toxB	+	+	+	+	+	+	.	+	+	.	+	+	.	+	+	+	+	+	+	+	+	.	+	+	+	+	.	+	.	+	.	.	.	.	.	.	.	.	.	.	.	.	.	.	.	.	.
Toxins	Enterotoxin AstA	astA	+	+	+	+	+	+	+	+	+	+	+	+	+	+	+	+	+	+	+	+	+	+	+	+	+	+	+	+	+	+	+	+	+	+	+	+	+	.	.	.	.	+	.	+	.	.	.
	SenB enterototxin	senB	.	.	.	.	.	.	.	.	.	.	.	.	.	.	.	.	.	.	.	.	.	.	.	.	.	.	.	.	.	.	.	.	.	.	.	.	.	.	.	.	.	.	.	+	+	+	+
	Enterohaemolysin HlyE	hlyE	+	+	+	+	+	+	+	+	+	+	+	+	+	+	+	+	+	+	+	+	+	+	+	+	+	+	+	+	+	+	+	+	+	+	+	+	+	+	+	+	+	+	+	+	+	+	+
	Cytotoxic necrotizing factor 3	cnf3	.	.	.	.	.	.	.	.	.	.	.	.	.	.	.	.	.	.	.	.	.	.	.	.	.	.	.	.	.	.	.	+	.	.	.	.	.	.	.	.	.	.	.	.	.	.	.
	Subtilase cytotoxin	subA	.	.	.	.	.	.	.	.	.	.	.	.	.	.	.	.	.	.	.	.	.	.	.	.	.	.	.	.	.	.	.	.	.	.	.	.	.	.	+	+	+	+	+	+	+	+	+
		subB	.	.	.	.	.	.	.	.	.	.	.	.	.	.	.	.	.	.	.	.	.	.	.	.	.	.	.	.	.	.	.	.	.	.	.	.	.	.	+	+	+	+	.	.	+	.	+
Secreteome	T2SS: General secretion pathway	yghg	.	.	.	.	.	.	.	.	.	.	.	.	.	.	.	.	.	.	.	.	.	.	.	.	.	.	.	.	.	.	.	.	+	+	+	+	+	.	.	.	.	.	.	+	+	+	+
		gspC	.	.	.	.	.	.	.	.	.	.	.	.	.	.	.	.	.	.	.	.	.	.	.	.	.	.	.	.	.	.	.	.	+	+	+	+	+	.	.	.	.	.	.	.	.	.	+
		gspD	.	.	.	.	.	.	.	.	.	.	.	.	.	.	.	.	.	.	.	.	.	.	.	.	.	.	.	.	.	.	.	.	+	+	+	+	+	.	.	.	.	.	.	.	.	.	+
		gspE	.	.	.	.	.	.	.	.	.	.	.	.	.	.	.	.	.	.	.	.	.	.	.	.	.	.	.	.	.	.	.	.	+	+	+	+	+	.	.	.	.	.	.	.	.	.	+
		gspF	.	.	.	.	.	.	.	.	.	.	.	.	.	.	.	.	.	.	.	.	.	.	.	.	.	.	.	.	.	.	.	.	+	+	+	+	+	.	.	.	.	.	.	.	.	.	+
		gspG	.	.	.	.	.	.	.	.	.	.	.	.	.	.	.	.	.	.	.	.	.	.	.	.	.	.	.	.	.	.	.	.	+	+	+	+	+	.	.	.	.	.	.	.	.	.	+
		gspH	.	.	.	.	.	.	.	.	.	.	.	.	.	.	.	.	.	.	.	.	.	.	.	.	.	.	.	.	.	.	.	.	+	+	+	+	+	.	.	.	.	.	.	.	.	.	+
		gspI	.	.	.	.	.	.	.	.	.	.	.	.	.	.	.	.	.	.	.	.	.	.	.	.	.	.	.	.	.	.	.	.	+	+	+	+	+	.	.	.	.	.	.	.	.	.	+
		gspJ	.	.	.	.	.	.	.	.	.	.	.	.	.	.	.	.	.	.	.	.	.	.	.	.	.	.	.	.	.	.	.	.	+	+	+	+	+	.	.	.	.	.	.	.	.	.	+
		gspK	.	.	.	.	.	.	.	.	.	.	.	.	.	.	.	.	.	.	.	.	.	.	.	.	.	.	.	.	.	.	.	.	+	+	+	+	+	.	.	.	.	.	.	.	.	.	+
		gspL	.	.	.	.	.	.	.	.	.	.	.	.	.	.	.	.	.	.	.	.	.	.	.	.	.	.	.	.	.	.	.	.	+	+	+	+	+	.	.	.	.	.	.	.	.	.	+
		gspM	.	.	.	.	.	.	.	.	.	.	.	.	.	.	.	.	.	.	.	.	.	.	.	.	.	.	.	.	.	.	.	.	+	+	+	+	+	.	.	.	.	.	.	.	.	.	+
	T2SS: Type 4 Pili	hofB	+	+	+	+	+	+	+	+	+	+	+	+	+	+	+	+	+	+	+	+	+	+	+	+	+	+	+	+	+	+	+	+	+	+	+	+	+	+	+	+	+	+	+	+	+	+	+
		hofC	+	+	+	+	+	+	+	+	+	+	+	+	+	+	+	+	+	+	+	+	+	+	+	+	+	+	+	+	+	+	+	+	+	+	+	+	+	+	+	+	+	+	+	.	.	.	+
		hofQ	+	+	+	+	+	+	+	+	+	+	+	+	+	+	+	+	+	+	+	+	+	+	+	+	+	+	+	+	+	+	+	+	+	+	+	+	+	+	+	+	+	+	+	+	+	+	+
		ppdD	+	+	+	+	+	+	+	+	+	+	+	+	+	+	+	+	+	+	+	+	+	+	+	+	+	+	+	+	+	+	+	+	+	+	+	+	+	+	+	+	+	+	+	+	+	+	+
		ppda	+	+	+	+	+	+	+	+	+	+	+	+	+	+	+	+	+	+	+	+	+	+	+	+	+	+	+	+	+	+	+	+	+	+	+	+	+	+	+	+	+	+	+	+	+	+	+
		ppdb	+	+	+	+	+	+	+	+	+	+	+	+	+	+	+	+	+	+	+	+	+	+	+	+	+	+	+	+	+	+	+	+	+	+	+	+	+	+	+	+	+	+	+	+	+	+	+
		ppdc	+	+	+	+	+	+	+	+	+	+	+	+	+	+	+	+	+	+	+	+	+	+	+	+	+	+	+	+	+	+	+	+	+	+	+	+	+	+	+	+	+	+	+	+	+	+	+
		ygdb	+	+	+	+	+	+	+	+	+	+	+	+	+	+	+	+	+	+	+	+	+	+	+	+	+	+	+	+	+	+	+	+	+	+	+	+	+	+	+	+	+	+	+	+	+	+	+
		yggr	+	+	+	+	+	+	+	+	+	+	+	+	+	+	+	+	+	+	+	+	+	+	+	+	+	+	+	+	+	+	+	+	+	+	+	+	+	+	+	+	+	+	+	+	+	+	+
		hcp	+	+	+	+	+	+	+	+	+	+	+	+	+	+	+	+	+	+	+	+	+	+	.	.	.	.	.	.	.	.	.	+	+	+	+	+	+	+	+	+	+	+	+	+	+	+	.
	T3SS: ETT2	ECs3712	+	+	+	+	+	+	+	+	+	+	+	+	+	+	+	+	+	+	+	+	+	+	+	+	+	+	+	+	+	+	+	+	+	+	+	+	+	+	+	+	+	+	+	+	+	+	+
		ECs3728	+	+	+	+	+	+	+	+	+	+	+	+	+	+	+	+	+	+	+	+	+	+	.	.	.	.	.	.	.	.	.	.	.	.	.	.	.	.	.	.	.	.	.	.	.	.	.
		eivA	+	+	+	+	+	+	+	+	.	+	+	+	+	+	+	+	+	+	+	+	+	+	.	.	.	.	.	.	.	.	.	.	.	.	.	.	.	.	.	.	.	.	.	.	.	.	.
		eivC	+	+	+	+	+	+	+	+	+	+	+	+	+	+	+	+	+	+	+	+	+	+	.	.	.	.	.	.	.	.	.	.	.	.	.	.	.	.	.	.	.	.	.	.	.	.	.
		eivE	+	+	+	+	+	+	+	+	+	+	+	+	+	+	+	+	+	+	+	+	+	+	.	.	.	.	.	.	.	.	.	.	.	.	.	.	.	.	.	.	.	.	.	.	.	.	.
		eivF	+	+	+	+	+	+	+	+	+	+	+	+	+	+	+	+	+	+	+	+	+	+	.	.	.	.	.	.	.	.	.	.	.	.	.	.	.	.	.	.	.	.	.	.	.	.	.
		eivG	+	+	+	+	+	+	+	+	+	+	+	+	+	+	+	+	+	+	+	+	+	+	.	.	.	.	.	.	.	.	.	.	.	.	.	.	.	.	.	.	.	.	.	.	.	.	.
		eivI	+	+	+	+	+	+	+	+	+	+	+	+	+	+	+	+	+	+	+	+	+	+	.	.	.	.	.	.	.	.	.	.	.	.	.	.	.	.	.	.	.	.	.	.	.	.	.
		eivJ	+	+	+	+	+	+	+	+	+	+	+	+	+	+	+	+	+	+	+	+	+	+	.	.	.	.	.	.	.	.	.	.	.	.	.	.	.	.	.	.	.	.	.	.	.	.	.
		epaO	+	+	+	+	+	+	+	+	+	+	+	+	+	+	+	+	+	+	+	+	+	+	+	+	+	+	+	+	+	+	+	+	+	+	.	+	+	+	+	+	+	+	+	+	+	+	+
		epaP	+	+	+	+	+	+	+	+	+	+	+	+	+	+	+	+	+	+	+	+	+	+	+	+	+	+	+	+	+	+	+	+	+	+	+	+	+	+	+	+	+	+	+	+	+	+	+
		epaQ	+	+	+	+	+	+	+	+	+	+	+	+	+	+	+	+	+	+	+	+	+	+	+	+	+	+	+	+	+	+	+	+	+	+	+	+	+	+	+	+	+	+	+	+	+	+	+
		epaR	+	+	+	+	+	+	+	+	+	+	+	+	+	+	+	+	+	+	+	+	+	+	+	+	+	+	+	+	+	+	+	+	+	+	+	+	+	+	+	+	+	+	+	+	+	+	+
		epaS	+	+	+	+	+	+	+	+	+	+	+	+	.	+	+	+	+	+	+	+	+	+	+	+	+	+	+	+	+	+	+	+	+	+	+	+	+	+	+	+	+	+	.	+	+	+	+
		eprH	+	+	+	+	+	+	+	+	+	+	+	+	+	+	+	+	+	+	+	+	+	+	+	+	+	+	+	+	+	+	+	+	+	+	+	+	+	+	+	+	+	+	+	+	+	+	+
		eprI	+	+	+	+	+	+	+	+	+	+	+	+	+	+	+	+	+	+	+	+	+	+	+	+	+	+	+	+	+	+	+	+	+	+	+	+	+	+	+	+	+	+	+	+	+	+	+
		eprJ	+	+	+	+	+	+	+	+	+	+	+	+	+	+	+	+	+	+	+	+	+	+	+	+	+	+	+	+	+	+	+	+	+	+	+	+	+	+	+	+	+	+	+	+	+	+	+
		eprK	+	+	+	+	+	+	+	+	+	+	+	+	+	+	+	+	+	+	+	+	+	+	+	+	+	+	+	+	+	+	+	+	+	+	+	+	+	+	+	+	+	+	+	+	+	+	+
		etrA	+	+	+	+	+	+	+	+	+	+	+	+	+	+	+	+	+	+	+	+	+	+	+	+	+	+	+	+	+	+	+	+	+	+	+	+	+	+	+	+	+	+	+	.	.	.	+
		orgA	+	+	+	+	+	+	+	+	+	+	+	+	+	+	+	+	+	+	+	+	+	+	+	+	+	+	+	+	+	+	+	+	+	+	+	+	+	+	+	+	+	+	+	+	+	+	+
		orgB	+	+	+	+	+	+	+	+	+	+	+	+	+	+	+	+	+	+	+	+	+	+	+	+	+	+	+	+	+	+	+	+	+	+	+	+	+	+	+	+	+	+	+	+	+	+	+
		pkgA	+	+	+	+	+	+	+	+	+	+	+	+	+	+	+	+	+	+	+	+	+	+	.	.	.	.	.	.	.	.	.	.	.	.	.	.	.	.	.	.	.	.	.	.	.	.	.
		ygeG	+	+	+	+	+	+	+	+	+	+	+	+	+	+	+	+	+	+	+	+	+	+	+	+	+	+	+	+	+	+	+	+	+	+	+	+	+	+	+	+	+	+	+	+	+	+	+
		ygeH	+	+	+	+	+	+	+	+	+	+	+	+	+	+	+	+	+	+	+	+	+	+	+	+	+	+	+	+	+	+	+	+	+	+	+	+	+	+	+	+	+	+	+	+	+	+	+
	T6SS:Type i; subtype i4b (E. coli O104:H4 str. 2009EL-2050 like)	aaiA	.	.	.	.	.	.	.	.	.	.	.	.	.	.	.	.	.	.	.	.	.	.	.	.	.	.	.	.	.	.	.	.	.	.	.	.	.	.	.	.	.	.	.	.	.	.	.
		aaiB	.	.	.	.	.	.	.	.	.	.	.	.	.	.	.	.	.	.	.	.	.	.	.	.	.	.	.	.	.	.	.	.	.	.	.	.	.	.	.	.	.	.	.	.	.	.	.
		aaiD	.	.	.	.	.	.	.	.	.	.	.	.	.	.	.	.	.	.	.	.	.	.	.	.	.	.	.	.	.	.	.	.	.	.	.	.	.	.	.	.	.	.	.	.	.	.	.
		aaiE	.	.	.	.	.	.	.	.	.	.	.	.	.	.	.	.	.	.	.	.	.	.	.	.	.	.	.	.	.	.	.	.	.	.	.	.	.	.	.	.	.	.	.	.	.	.	.
		aaiF	.	.	.	.	.	.	.	.	.	.	.	.	.	.	.	.	.	.	.	.	.	.	.	.	.	.	.	.	.	.	.	.	.	.	.	.	.	.	.	.	.	.	.	.	.	.	.
		aaiH	.	.	.	.	.	.	.	.	.	.	.	.	.	.	.	.	.	.	.	.	.	.	.	.	.	.	.	.	.	.	.	.	.	.	.	.	.	.	.	.	.	.	.	.	.	.	.
		aaiI	.	.	.	.	.	.	.	.	.	.	.	.	.	.	.	.	.	.	.	.	.	.	.	.	.	.	.	.	.	.	.	.	.	.	.	.	.	.	.	.	.	.	.	.	.	.	.
		aaiJ	.	.	.	.	.	.	.	.	.	.	.	.	.	.	.	.	.	.	.	.	.	.	.	.	.	.	.	.	.	.	.	.	.	.	.	.	.	.	.	.	.	.	.	.	.	.	.
		aaiK	.	.	.	.	.	.	.	.	.	.	.	.	.	.	.	.	.	.	.	.	.	.	.	.	.	.	.	.	.	.	.	.	.	.	.	.	.	.	.	.	.	.	.	.	.	.	.
		aaiL	.	.	.	.	.	.	.	.	.	.	.	.	.	.	.	.	.	.	.	.	.	.	.	.	.	.	.	.	.	.	.	.	.	.	.	.	.	.	.	.	.	.	.	.	.	.	.
		aaiO	.	.	.	.	.	.	.	.	.	.	.	.	.	.	.	.	.	.	.	.	.	.	.	.	.	.	.	.	.	.	.	.	.	.	.	.	.	.	.	.	.	.	.	.	.	.	.
		aaiP	.	.	.	.	.	.	.	.	.	.	.	.	.	.	.	.	.	.	.	.	.	.	.	.	.	.	.	.	.	.	.	.	.	.	.	.	.	.	.	.	.	.	.	.	.	.	.
	T6SS:Type i; subtype i1 (E. coli APEC O1 like)	aec15/vgrG	+	+	+	+	+	+	+	+	+	+	+	+	+	+	+	+	+	+	+	+	+	+	.	.	.	.	.	.	.	.	+	+	+	+	+	+	+	.	+	+	+	+	+	+	+	+	.
		aec16	.	.	.	.	.	.	.	.	.	.	.	.	.	.	.	.	.	.	.	.	.	.	.	.	.	.	.	.	.	.	.	.	.	.	.	.	.	.	.	.	.	.	.	.	.	.	.
		aec17	+	+	+	+	+	+	+	+	+	+	+	+	+	+	+	+	+	+	+	+	+	+	.	.	.	.	.	.	.	.	.	+	+	+	+	+	+	+	+	+	+	+	+	+	+	+	.
		aec18	+	+	+	+	+	+	+	+	+	+	+	+	+	+	+	+	+	+	+	+	+	+	.	.	.	.	.	.	.	.	.	+	+	+	+	+	+	+	+	+	+	+	+	+	+	+	.
		aec19	+	+	+	+	+	+	+	+	+	+	+	+	+	+	+	+	+	+	+	+	+	+	.	.	.	.	.	.	.	.	.	+	+	+	+	+	+	+	+	+	+	+	+	+	+	+	.
		aec22	+	+	+	+	+	+	+	+	+	+	+	+	+	+	+	+	+	+	+	+	+	+	.	.	.	.	.	.	.	.	.	+	+	+	+	+	+	+	+	+	+	+	+	+	+	+	.
		aec23	+	+	+	+	+	+	+	+	+	+	+	+	+	+	+	+	+	+	+	+	+	+	.	.	.	.	.	.	.	.	.	+	+	+	+	+	+	+	+	+	+	+	+	+	+	+	.
		aec24	+	+	+	+	+	+	+	+	+	+	+	+	+	+	+	+	+	+	+	+	+	+	+	+	+	+	+	+	+	+	+	+	+	+	+	+	+	+	+	+	+	+	+	+	+	+	.
		aec25	+	+	+	+	+	+	+	+	+	+	+	+	+	+	+	+	+	+	+	+	+	+	+	+	+	+	+	+	+	+	+	+	+	+	+	+	+	+	+	+	+	+	+	+	+	+	.
		aec26	+	+	+	+	+	+	+	+	+	+	+	+	+	+	+	+	+	+	+	+	+	+	+	+	+	+	+	+	+	+	+	+	+	+	+	+	+	+	+	+	+	+	+	+	+	+	.
		aec27/clpV	+	+	+	+	+	+	+	+	+	+	+	+	+	+	+	+	+	+	+	+	+	+	.	.	.	.	+	+	+	+	.	+	+	+	+	+	+	+	+	+	+	+	+	+	+	+	.
		aec28	+	+	+	+	+	+	+	+	+	+	+	+	+	+	+	+	+	+	+	+	+	+	+	+	+	+	+	+	+	+	+	+	+	+	+	+	+	+	+	+	+	+	+	+	+	+	.
		aec29	+	+	+	+	+	+	+	+	+	+	+	+	+	+	+	+	+	+	+	+	+	+	+	+	+	+	+	+	+	+	+	+	+	+	+	+	+	+	+	+	+	+	+	+	+	+	.
		aec30	+	+	+	+	+	+	+	+	+	+	+	+	+	+	+	+	+	+	+	+	+	+	+	+	+	+	+	+	+	+	+	+	+	+	+	+	+	+	+	+	+	+	+	+	+	+	.
		aec31	+	+	+	+	+	+	+	+	+	+	+	+	+	+	+	+	+	+	+	+	+	+	+	+	+	+	+	+	+	+	+	+	+	+	+	+	+	+	+	+	+	+	+	+	+	+	.
		aec32	+	+	+	+	+	+	+	+	+	+	+	+	+	+	+	+	+	+	+	+	+	+	+	+	+	+	+	+	+	+	+	+	+	+	+	+	+	+	+	+	+	+	+	+	+	+	.
	T6SS: Type I; subtype i2 (E. coli 55989 like)	EC55989_3315	.	.	.	.	.	.	.	.	.	.	.	.	.	.	.	.	.	.	.	.	.	.	.	.	.	.	.	.	.	.	.	.	.	.	.	.	.	+	+	+	+	+	+	+	+	+	+
		EC55989_3316	.	.	.	.	.	.	.	.	.	.	.	.	.	.	.	.	.	.	.	.	.	.	.	.	.	.	.	.	.	.	.	.	.	.	.	.	.	+	+	+	+	+	+	+	+	+	+
		EC55989_3317/O3M_04335	.	.	.	.	.	.	.	.	.	.	.	.	.	.	.	.	.	.	.	.	.	.	.	.	.	.	.	.	.	.	.	.	.	.	.	.	.	+	+	+	+	+	+	+	+	+	.
		EC55989_3318	.	.	.	.	.	.	.	.	.	.	.	.	.	.	.	.	.	.	.	.	.	.	.	.	.	.	.	.	.	.	.	.	.	.	.	.	.	+	+	+	+	+	+	+	+	+	.
		EC55989_3319	.	.	.	.	.	.	.	.	.	.	.	.	.	.	.	.	.	.	.	.	.	.	.	.	.	.	.	.	.	.	.	.	.	.	.	.	.	+	+	+	+	+	+	+	+	+	+
		EC55989_3320	.	.	.	.	.	.	.	.	.	.	.	.	.	.	.	.	.	.	.	.	.	.	.	.	.	.	.	.	.	.	.	.	.	.	.	.	.	+	+	+	+	+	+	+	+	+	+
		EC55989_3321	.	.	.	.	.	.	.	.	.	.	.	.	.	.	.	.	.	.	.	.	.	.	.	.	.	.	.	.	.	.	.	.	.	.	.	.	.	+	+	+	+	+	+	+	+	+	+
		EC55989_3322	.	.	.	.	.	.	.	.	.	.	.	.	.	.	.	.	.	.	.	.	.	.	.	.	.	.	.	.	.	.	.	.	.	.	.	.	.	+	+	+	+	+	+	+	+	+	+
		EC55989_3323	.	.	.	.	.	.	.	.	.	.	.	.	.	.	.	.	.	.	.	.	.	.	.	.	.	.	.	.	.	.	.	.	.	.	.	.	.	.	.	.	.	.	.	.	.	.	+
		EC55989_3324	.	.	.	.	.	.	.	.	.	.	.	.	.	.	.	.	.	.	.	.	.	.	.	.	.	.	.	.	.	.	.	.	.	.	.	.	.	+	+	+	+	+	+	+	+	+	+
		EC55989_3325	.	.	.	.	.	.	.	.	.	.	.	.	.	.	.	.	.	.	.	.	.	.	.	.	.	.	.	.	.	.	.	.	.	.	.	.	.	+	+	+	+	+	+	+	+	+	+
		EC55989_3326	.	.	.	.	.	.	.	.	.	.	.	.	.	.	.	.	.	.	.	.	.	.	.	.	.	.	.	.	.	.	.	.	.	.	.	.	.	+	+	+	+	+	+	+	+	+	.
		EC55989_3327	.	.	.	.	.	.	.	.	.	.	.	.	.	.	.	.	.	.	.	.	.	.	.	.	.	.	.	.	.	.	.	.	.	.	.	.	.	+	+	+	+	+	+	+	+	+	.
		EC55989_3329	+	+	+	+	+	+	+	+	+	+	+	+	+	+	+	+	+	+	+	+	+	+	+	+	+	+	+	+	+	+	+	+	+	+	+	+	+	+	+	+	+	+	+	+	+	+	+
		EC55989_3329/EC042_4536	.	.	.	.	.	.	.	.	.	.	.	.	.	.	.	.	.	.	.	.	.	.	.	.	.	.	.	.	.	.	.	.	.	.	.	.	.	+	+	+	+	+	+	+	+	+	.
		EC55989_3330	.	.	.	.	.	.	.	.	.	.	.	.	.	.	.	.	.	.	.	.	.	.	.	.	.	.	.	.	.	.	.	.	.	.	.	.	.	+	+	+	+	+	+	+	+	+	.
		EC55989_3331	.	.	.	.	.	.	.	.	.	.	.	.	.	.	.	.	.	.	.	.	.	.	.	.	.	.	.	.	.	.	.	.	.	.	.	.	.	+	+	+	+	+	+	+	+	+	.
		EC55989_3333	.	.	.	.	.	.	.	.	.	.	.	.	.	.	.	.	.	.	.	.	.	.	.	.	.	.	.	.	.	.	.	.	.	.	.	.	.	.	.	.	.	.	.	.	.	.	+
		EC55989_3334	.	.	.	.	.	.	.	.	.	.	.	.	.	.	.	.	.	.	.	.	.	.	.	.	.	.	.	.	.	.	.	.	.	.	.	.	.	+	+	+	+	+	+	+	+	+	+
		EC55989_3335	.	.	.	.	.	.	.	.	.	.	.	.	.	.	.	.	.	.	.	.	.	.	.	.	.	.	.	.	.	.	.	.	.	.	.	.	.	+	+	+	+	+	+	+	+	+	+
		EC55989_3336	.	.	.	.	.	.	.	.	.	.	.	.	.	.	.	.	.	.	.	.	.	.	.	.	.	.	.	.	.	.	.	.	.	.	.	.	.	+	+	+	+	+	+	+	+	+	+
		EC55989_3337	.	.	.	.	.	.	.	.	.	.	.	.	.	.	.	.	.	.	.	.	.	.	.	.	.	.	.	.	.	.	.	.	.	.	.	.	.	+	+	+	+	+	+	+	+	+	+
		EC55989_3338	+	+	+	+	+	+	+	+	+	+	+	+	+	+	+	+	+	+	+	+	+	+	+	+	+	+	+	+	+	+	+	+	+	+	+	+	+	+	+	+	+	+	+	+	+	+	+
		EC55989_3339	.	.	.	.	.	.	.	.	.	.	.	.	.	.	.	.	.	.	.	.	.	.	.	.	.	.	.	.	.	.	.	.	.	.	.	.	.	+	+	+	+	+	+	+	+	+	+
		EC55989_3340	.	.	.	.	.	.	.	.	.	.	.	.	.	.	.	.	.	.	.	.	.	.	.	.	.	.	.	.	.	.	.	.	.	.	.	.	.	.	.	.	.	.	.	+	+	+	+
	T7SS: E. coli common pilus	ecpA	+	+	+	+	+	+	+	+	+	+	+	+	+	+	+	+	+	+	+	+	+	+	+	+	+	+	+	+	+	+	+	+	.	.	.	.	.	+	+	+	+	+	+	+	+	+	+
		ecpB	+	+	+	+	+	+	+	+	+	+	+	+	+	+	+	+	+	+	+	+	+	+	+	+	+	+	+	+	+	+	+	+	.	.	.	.	.	+	+	+	+	+	+	+	+	+	+
		ecpC	+	+	+	+	+	+	+	+	+	+	+	+	+	+	+	+	+	+	+	+	+	+	+	+	+	+	+	+	+	+	+	+	.	.	.	.	.	+	+	+	+	+	+	+	+	+	+
		ecpD	+	+	+	+	+	+	+	+	+	+	+	+	+	+	+	+	+	+	+	+	+	+	+	+	+	+	+	+	+	+	+	+	.	.	.	.	.	+	+	+	+	+	+	+	+	+	+
		ecpE/matF	+	+	+	+	+	+	+	+	+	+	+	+	+	+	+	+	+	+	+	+	+	+	+	+	+	+	+	+	+	+	+	+	.	.	.	.	.	+	+	+	+	+	+	+	+	+	+
		ecpR	+	+	+	+	+	+	+	+	+	+	+	+	+	+	+	+	+	+	+	+	+	+	+	+	+	+	+	+	+	+	+	+	.	.	.	.	.	+	+	+	+	+	+	+	+	+	+
	T7SS: E. coli laminin-binding fimbriae	ycbF	+	+	+	+	+	+	+	+	+	+	+	+	+	+	+	+	+	+	+	+	+	+	+	+	+	+	+	+	+	+	+	+	+	+	+	+	+	+	+	+	+	+	+	+	+	+	+
		ycbQ	+	+	+	+	+	+	+	+	+	+	+	+	+	+	+	+	+	+	+	+	+	+	+	+	+	+	+	+	+	+	+	+	+	+	+	+	+	+	+	+	+	+	+	+	+	+	+
		ycbR	+	+	+	+	+	+	+	+	+	+	+	+	+	+	+	+	+	+	+	+	+	+	+	+	+	+	+	+	+	+	+	+	+	+	+	+	+	+	+	+	+	+	+	+	+	+	+
		ycbS	+	+	+	+	+	+	+	+	+	+	+	+	+	+	+	+	+	+	+	+	+	+	+	+	+	+	+	+	+	+	+	+	+	+	+	+	+	+	+	+	+	+	+	+	+	+	+
		ycbT	+	+	+	+	+	+	+	+	+	+	+	+	+	+	+	+	+	+	+	+	+	+	+	+	+	+	+	+	+	+	+	+	+	+	+	+	+	+	+	+	+	+	+	+	+	+	+
		ycbU	+	+	+	+	+	+	+	+	+	+	+	+	+	+	+	+	+	+	+	+	+	+	+	+	+	+	+	+	+	+	+	+	+	+	+	+	+	+	+	+	+	+	+	+	+	+	+
		ycbV	+	+	+	+	+	+	+	+	+	+	+	+	+	+	+	+	+	+	+	+	+	+	+	+	+	+	+	+	+	+	+	+	+	+	+	+	+	+	+	+	+	+	+	+	+	+	+
	T7SS: F9 Fimbriae	Z2200	+	+	+	+	+	+	+	+	+	+	+	+	+	.	+	+	+	+	+	+	+	+	+	+	+	+	+	+	+	+	+	.	+	+	+	+	+	+	+	+	+	+	+	.	.	+	+
		Z2201	+	+	+	+	+	+	+	+	+	+	+	+	+	+	+	+	+	+	+	+	+	+	+	+	+	+	+	+	+	+	+	+	+	+	+	+	+	+	+	+	+	+	+	.	+	+	+
		Z2203	+	+	+	+	+	+	+	+	+	+	+	+	+	+	+	+	+	+	+	+	+	+	.	.	.	.	.	.	.	.	.	.	.	.	.	.	.	.	.	.	.	.	.	.	.	.	.
		Z2204	+	+	+	+	+	.	+	+	+	+	+	+	+	+	+	+	+	+	+	+	+	+	.	.	.	.	.	.	.	.	.	.	.	.	.	.	.	+	+	+	+	+	+	.	.	.	.
		Z2205	+	+	+	+	+	.	+	+	+	+	+	+	+	+	+	+	+	+	+	+	+	+	.	.	.	.	.	.	.	.	.	.	.	.	.	.	.	.	.	.	.	.	.	.	.	.	.
		Z2206	+	+	+	+	+	+	+	+	+	+	+	+	+	+	+	+	+	+	+	+	+	+	+	+	+	+	+	+	+	+	+	+	+	+	+	+	+	+	+	+	+	+	+	+	+	+	+
	T7SS: Long polar fimbriae LpfA pilus	lpfA	+	+	+	+	+	+	+	+	+	+	+	+	+	+	+	+	+	+	+	+	+	.	.	.	.	.	.	.	.	.	.	.	.	.	.	.	.	.	.	.	.	.	.	.	.	.	.
		lpfB	+	+	+	+	+	+	+	+	+	+	+	+	+	+	+	+	+	+	+	+	+	.	.	.	.	.	.	.	.	.	.	.	.	.	.	.	.	.	.	.	.	.	.	.	.	.	.
		lpfC	+	+	+	+	+	+	+	+	+	+	+	+	+	+	+	+	+	+	+	+	+	.	.	.	.	.	.	.	.	.	.	.	.	.	.	.	.	.	.	.	.	.	.	.	.	.	.
		lpfC'	+	+	+	+	+	+	+	+	+	+	+	+	+	+	+	+	+	+	+	+	+	.	.	.	.	.	.	.	.	.	.	.	.	.	.	.	.	.	.	.	.	.	.	.	.	.	.
		lpfD	+	+	+	+	+	+	+	+	+	+	+	+	+	+	+	+	+	+	+	+	+	.	.	.	.	.	.	.	.	.	.	.	.	.	.	.	.	.	.	.	.	.	.	.	.	.	.
		lpfE	+	+	+	+	+	+	+	+	+	+	+	+	+	+	+	+	+	+	+	+	+	.	.	.	.	.	.	.	.	.	.	.	.	.	.	.	.	.	.	.	.	.	.	.	.	.	.
	T7SS: Long polar fimbriae LpfD2 pilus	lpfA	+	+	+	+	+	+	+	+	+	+	+	+	+	+	+	+	+	+	+	+	+	.	.	.	.	.	.	.	.	.	.	.	.	.	.	.	.	.	.	.	.	.	.	.	.	.	.
		lpfB	+	+	+	+	+	+	+	+	+	+	+	+	+	+	+	+	+	+	+	+	+	.	.	.	.	.	.	.	.	.	.	.	.	.	.	.	.	.	.	.	.	.	.	.	.	.	.
		lpfC	+	+	+	+	+	+	+	+	+	+	+	+	+	+	+	+	+	+	+	+	+	.	.	.	.	.	.	.	.	.	.	.	.	.	.	.	.	.	.	.	.	.	.	.	.	.	.
		lpfD	+	+	+	+	+	+	+	+	+	+	+	+	+	+	+	+	+	+	+	+	+	.	.	.	.	.	.	.	.	.	.	.	.	.	.	.	.	.	.	.	.	.	.	.	.	.	.
		lpfD'	+	+	+	+	+	+	+	+	+	+	+	+	+	+	+	+	+	+	+	+	+	.	.	.	.	.	.	.	.	.	.	.	.	.	.	.	.	.	.	.	.	.	.	.	.	.	.
	T7SS: Type I Fimbriae	fimA	+	+	+	+	+	+	+	+	+	+	+	+	+	+	+	+	+	+	+	+	+	+	+	+	+	+	+	+	+	+	+	+	+	+	+	+	+	+	+	+	+	+	+	+	+	+	+
		fimB	+	+	+	+	+	+	+	+	+	+	+	+	+	+	+	+	+	+	+	+	+	+	+	+	+	+	+	+	+	+	+	+	+	+	+	+	+	+	+	+	+	+	+	+	+	+	+
		fimC	+	+	+	+	+	+	+	+	+	+	+	+	+	+	+	+	+	+	+	+	+	+	+	+	+	+	+	+	+	+	+	+	+	+	+	+	+	+	+	+	+	+	+	+	+	+	+
		fimD	+	+	+	+	+	+	+	+	+	+	+	+	+	+	+	+	+	+	+	+	+	+	+	+	+	+	+	+	+	+	+	+	+	+	+	+	+	+	+	+	+	+	+	+	+	+	+
		fimE	+	+	+	+	+	+	+	+	+	+	+	+	+	+	+	+	+	+	+	+	+	+	+	+	+	+	+	+	+	+	+	+	+	+	+	+	+	+	+	+	+	+	+	+	+	+	+
		fimF	+	+	+	+	+	+	+	+	+	+	+	+	+	+	+	+	+	+	+	+	+	+	+	+	+	+	+	+	+	+	+	+	+	+	+	+	+	+	+	+	+	+	+	+	+	+	+
		fimG	+	+	+	+	+	+	+	+	+	+	+	+	+	+	+	+	+	+	+	+	+	+	+	+	+	+	+	+	+	+	+	+	+	+	+	+	+	+	+	+	+	+	+	+	+	+	+
		fimH	+	+	+	+	+	+	+	+	+	+	+	+	+	+	+	+	+	+	+	+	+	+	+	+	+	+	+	+	+	+	+	+	+	+	+	+	+	+	+	+	+	+	+	+	+	+	+
		fimI	+	+	+	+	+	+	+	+	+	+	+	+	+	+	+	+	+	+	+	+	+	+	+	+	+	+	+	+	+	+	+	+	+	+	+	+	+	+	+	+	+	+	+	+	+	+	+
	T7SS: CFA/I fimbriae	cfaA	.	.	.	.	.	.	.	.	.	.	.	.	.	.	.	.	.	.	.	.	.	.	+	+	+	+	+	+	+	+	+	+	+	+	+	+	+	+	+	+	+	+	+	+	+	+	+
		cfaB	.	.	.	.	.	.	.	.	.	.	.	.	.	.	.	.	.	.	.	.	.	.	+	+	+	+	+	+	+	+	+	+	+	+	+	+	+	+	+	+	+	+	+	+	+	+	+
		cfaC	.	.	.	.	.	.	.	.	.	.	.	.	.	.	.	.	.	.	.	.	.	.	+	+	+	+	+	+	+	+	+	+	+	+	+	+	.	+	+	+	+	+	+	+	+	+	+
		cfaD	.	.	.	.	.	.	.	.	.	.	.	.	.	.	.	.	.	.	.	.	.	.	+	+	+	+	+	+	+	+	+	+	+	+	+	+	+	+	+	+	+	+	+	+	+	+	+
		ibeB	+	+	+	+	+	+	+	+	+	+	+	+	+	+	+	+	+	+	+	+	+	+	+	+	+	+	+	+	+	+	+	+	+	+	+	+	+	+	+	+	+	+	+	+	+	+	+
		ibeC	+	+	+	+	+	+	+	+	+	+	+	+	+	+	+	+	+	+	+	+	+	+	+	+	+	+	+	+	+	+	+	+	+	+	+	+	+	+	+	+	+	+	+	+	+	+	+
	T7SS: Stg Fimbriae	stgA	.	.	.	.	.	.	.	.	.	.	.	.	.	.	.	.	.	.	.	.	.	.	+	+	+	+	+	+	+	+	+	+	+	+	+	+	+	+	+	+	+	+	+	+	+	+	+
		stgB	.	.	.	.	.	.	.	.	.	.	.	.	.	.	.	.	.	.	.	.	.	.	+	+	+	+	+	+	+	+	+	+	+	+	+	+	+	+	+	+	+	+	+	+	.	+	+
		stgC	.	.	.	.	.	.	.	.	.	.	.	.	.	.	.	.	.	.	.	.	.	.	+	+	+	+	+	+	+	+	+	+	+	+	+	+	+	+	+	+	+	+	+	+	+	+	+
		stgD	.	.	.	.	.	.	.	.	.	.	.	.	.	.	.	.	.	.	.	.	.	.	+	+	+	+	+	+	+	+	+	+	+	+	+	+	+	+	+	+	+	+	+	+	+	+	+
	T7SS: F17 Pilli	f17c-a	.	.	.	.	.	.	.	.	.	.	.	.	.	.	.	.	.	.	.	.	.	.	.	.	.	.	.	.	.	.	.	.	.	.	.	.	.	.	.	.	.	.	.	.	.	.	.
		f17d-C	.	.	.	.	.	.	.	.	.	.	.	.	.	.	.	.	.	.	.	.	.	.	.	.	.	.	.	.	.	.	.	.	.	.	.	.	.	.	.	.	.	.	.	.	.	.	.
		f17d-D	.	.	.	.	.	.	.	.	.	.	.	.	.	.	.	.	.	.	.	.	.	.	.	.	.	.	.	.	.	.	.	.	.	.	.	.	.	.	.	.	.	.	.	.	.	.	.
		f17d-G/gafd	.	.	.	.	.	.	.	.	.	.	.	.	.	.	.	.	.	.	.	.	.	.	.	.	.	.	.	.	.	.	.	.	.	.	.	.	.	.	.	.	.	.	.	.	.	.	.
	T8SS: Curli fibers	csgA	+	+	+	+	+	+	+	+	+	+	+	+	+	+	+	+	+	+	+	+	+	+	+	+	+	+	+	+	+	+	+	+	+	+	+	+	+	+	+	+	+	+	+	+	+	+	+
		csgB	+	+	+	+	+	+	+	+	+	+	+	+	+	+	+	+	+	+	+	+	+	+	+	+	+	+	+	+	+	+	+	+	+	+	+	+	+	+	+	+	+	+	+	+	+	+	+
		csgC	+	+	+	+	+	+	+	+	+	+	+	+	+	+	+	+	+	+	+	+	+	+	+	+	+	+	+	+	+	+	+	+	+	+	+	+	+	+	+	+	+	+	+	+	+	+	+
		csgD	+	+	+	+	+	+	+	+	+	+	+	+	+	+	+	+	+	+	+	+	+	+	+	+	+	+	+	+	+	+	+	+	+	+	+	+	+	+	+	+	+	+	+	+	+	+	+
		csgE	+	+	+	+	+	+	+	+	+	+	+	+	+	+	+	+	+	+	+	+	+	+	+	+	+	+	+	+	+	+	+	+	+	+	+	+	+	+	+	+	+	+	+	+	+	+	+
		csgF	+	+	+	+	+	+	+	+	+	+	+	+	+	+	+	+	+	+	+	+	+	+	+	+	+	+	+	+	+	+	+	+	+	+	+	+	+	+	+	+	+	+	+	+	+	+	+
		csgG	+	+	+	+	+	+	+	+	+	+	+	+	+	+	+	+	+	+	+	+	+	+	+	+	+	+	+	+	+	+	+	+	+	+	+	+	+	+	+	+	+	+	+	+	+	+	+
Autotransporters	AIDA-I type EhaA	ehaA	+	+	+	+	+	+	+	+	+	+	+	+	+	+	+	+	+	+	+	+	+	+	+	+	+	+	+	+	+	+	+	+	+	+	+	+	+	+	+	+	+	+	+	+	+	+	.
	AIDA-I type EhaB	ehaB	+	.	.	+	.	+	+	.	.	.	+	+	.	+	.	.	.	.	+	+	+	+	+	+	+	+	+	+	+	+	+	+	.	.	.	.	.	+	+	+	+	+	+	+	+	+	+
	AIDA-I type Antigen 43	agn43	.	.	.	.	.	.	.	.	.	.	.	.	.	.	.	.	.	.	.	.	.	.	.	+	+	+	+	+	+	+	.	+	.	.	.	.	.	+	+	+	+	+	+	+	+	+	+
	AIDA-I type Cah	cah	+	+	+	+	.	+	+	.	.	.	+	.	+	+	.	.	.	.	+	+	+	+	.	+	+	.	+	.	+	+	+	+	.	.	.	.	.	+	+	+	+	+	+	+	+	+	.
	Sab adhesin	LH0147	.	.	.	.	.	.	.	.	.	.	.	.	.	.	.	.	.	.	.	.	.	.	.	.	.	.	.	.	.	.	.	.	.	.	.	.	.	.	.	.	.	.	.	.	.	.	.
	UpaG adhesin	upaG/ehaG	+	+	+	+	+	+	.	+	+	+	+	+	+	+	+	+	+	+	+	+	+	+	+	+	+	+	+	+	+	+	+	+	+	+	+	+	+	+	+	+	.	+	+	+	+	+	+
	Immunoglobulin binding protein	eibG	.	.	.	.	.	.	.	.	.	.	.	.	.	.	.	.	.	.	.	.	.	.	.	.	.	.	.	.	.	.	.	.	.	.	.	.	.	.	.	.	.	.	.	.	.	.	.
	Contact-dependent inhibition CDI system	cdiA	.	.	.	.	.	.	.	.	.	.	.	.	.	.	.	.	.	.	.	.	.	.	.	.	.	.	.	.	.	.	.	.	.	.	.	.	.	.	.	.	.	.	.	.	.	.	.
		cdiB	.	.	.	.	.	.	.	.	.	.	.	.	.	.	.	.	.	.	.	.	.	.	.	.	.	.	.	.	.	.	.	.	.	.	.	.	.	.	.	.	.	.	.	.	.	.	.
	Peptidase S6	ECED1_1676	.	.	.	.	.	.	.	.	.	.	.	.	.	.	.	.	.	.	.	.	.	.	.	.	.	.	.	.	.	.	.	.	.	.	.	.	.	.	.	.	.	+	.	+	+	+	+
	Serine protease EspI	espI/CAC39286	.	.	.	.	.	.	.	.	.	.	.	.	.	.	.	.	.	.	.	.	.	.	.	.	.	.	.	.	.	.	.	+	.	.	.	.	.	.	.	.	.	.	.	+	+	+	.
	Serine protease EspP	espP	+	+	+	.	.	+	.	.	.	.	.	+	+	.	.	+	+	.	+	+	+	+	+	+	+	+	.	+	+	+	+	.	.	.	.	.	.	.	.	.	.	.	.	.	.	.	.
	Serine protease Pic	pic	.	.	.	.	.	.	.	.	.	.	.	.	.	.	.	.	.	.	.	.	.	.	.	.	.	.	.	.	.	.	.	.	.	.	.	.	.	.	.	.	.	.	.	.	.	.	.
	Haemoglobin-binding protease	hbp	.	.	.	.	.	.	.	.	.	.	.	.	.	.	.	.	.	.	.	.	.	.	.	.	.	.	.	.	.	.	.	+	.	.	.	.	.	.	.	.	.	.	.	.	.	.	.
Motility, adhesion and survival	Afimbrial Adhesins	afaC-VIII	.	.	.	.	.	.	.	.	.	.	.	.	.	.	.	.	.	.	.	.	.	.	.	.	.	.	.	.	.	.	.	.	.	.	.	.	.	.	.	.	.	.	.	.	.	.	.
		afaD-VIII	.	.	.	.	.	.	.	.	.	.	.	.	.	.	.	.	.	.	.	.	.	.	.	.	.	.	.	.	.	.	.	.	.	.	.	.	.	.	.	.	.	.	.	.	.	.	.
		afaF-VII	.	.	.	.	.	.	.	.	.	.	.	.	.	.	.	.	.	.	.	.	.	.	.	.	.	.	.	.	.	.	.	.	.	.	.	.	.	.	.	.	.	.	.	.	.	.	.
		bmae/afaE-VIII	.	.	.	.	.	.	.	.	.	.	.	.	.	.	.	.	.	.	.	.	.	.	.	.	.	.	.	.	.	.	.	.	.	.	.	.	.	.	.	.	.	.	.	.	.	.	.
	IrgA homolog adhesin	c3610	+	+	+	+	+	+	+	+	+	+	+	+	+	+	+	+	+	+	+	+	+	+	+	.	.	.	.	.	+	+	.	.	+	+	+	+	+	+	+	+	+	+	+	+	+	+	.
	CS31A capsule-like antigen	clpB	.	.	.	.	.	.	.	.	.	.	.	.	.	.	.	.	.	.	.	.	.	.	.	.	.	.	.	.	.	.	.	.	.	.	.	.	.	.	.	.	.	+	.	.	.	.	.
		clpC	.	.	.	.	.	.	.	.	.	.	.	.	.	.	.	.	.	.	.	.	.	.	.	.	.	.	.	.	.	.	.	.	.	.	.	.	.	.	.	.	.	+	.	.	.	.	.
		clpF	.	.	.	.	.	.	.	.	.	.	.	.	.	.	.	.	.	.	.	.	.	.	.	.	.	.	.	.	.	.	.	.	.	.	.	.	.	.	.	.	.	+	.	.	.	.	.
		clpH	.	.	.	.	.	.	.	.	.	.	.	.	.	.	.	.	.	.	.	.	.	.	.	.	.	.	.	.	.	.	.	.	.	.	.	.	.	.	.	.	.	+	.	.	.	.	.
		clpL	.	.	.	.	.	.	.	.	.	.	.	.	.	.	.	.	.	.	.	.	.	.	.	.	.	.	.	.	.	.	.	.	.	.	.	.	.	.	.	.	.	+	.	.	.	.	.
	EaeH adhesin	eaeH	+	+	+	+	+	+	+	+	+	+	+	+	+	+	+	+	+	+	+	+	+	+	+	+	+	+	+	+	+	+	+	+	+	+	+	+	+	+	+	+	+	+	+	+	+	+	+
	Lipoprotein NlpI	ECS88_3547	+	+	+	+	+	+	+	+	+	+	+	+	+	+	+	+	+	+	+	+	+	+	+	+	+	+	+	+	+	+	+	+	+	+	+	+	+	+	+	+	+	+	+	+	+	+	+
	K1 capsule	kpsD	.	.	.	.	.	.	.	.	.	.	.	.	.	.	.	.	.	.	.	.	.	.	.	.	.	.	.	.	.	.	.	.	.	.	.	.	.	+	+	+	+	+	+	.	.	.	+
		kpsM	.	.	.	.	.	.	.	.	.	.	.	.	.	.	.	.	.	.	.	.	.	.	.	.	.	.	.	.	.	.	.	.	.	.	.	.	.	+	+	+	+	+	+	.	.	.	+
		kpsT	.	.	.	.	.	.	.	.	.	.	.	.	.	.	.	.	.	.	.	.	.	.	.	.	.	.	.	.	.	.	.	.	.	.	.	.	.	.	.	.	.	.	.	.	.	.	.
	Outer membrane protein A	Z1307	+	+	+	+	+	+	+	+	+	+	+	+	+	+	+	+	+	+	+	+	+	+	+	+	+	+	+	+	+	+	+	+	+	+	+	+	+	+	+	+	+	+	+	+	+	+	+
	Outer membrane Protease	ompT	+	+	+	+	+	+	+	+	+	+	+	+	+	+	+	+	+	+	+	+	+	+	+	+	+	+	+	+	+	+	+	+	+	+	+	+	+	+	+	+	+	+	+	+	+	+	.
	Outer membrane protein Paa	paa	+	+	+	+	+	+	+	+	+	+	+	+	+	+	+	+	+	+	+	+	+	+	+	+	+	+	+	+	+	+	+	+	+	+	+	+	+	.	.	.	.	.	.	.	.	.	.
	Tia adhesin	tia	.	.	.	.	.	.	.	.	.	.	.	.	.	.	.	.	.	.	.	.	.	.	.	.	.	.	.	.	.	.	.	.	.	.	.	.	.	.	.	.	.	.	.	+	+	+	+
	Peritrichous flagella	cheA	+	+	+	+	+	+	+	+	+	+	+	+	+	+	+	+	+	+	+	+	+	+	+	+	+	+	+	+	+	+	+	+	+	+	+	+	+	+	+	+	+	+	+	+	+	+	+
		cheB	+	+	+	+	+	+	+	+	+	+	+	+	+	+	+	+	+	+	+	+	+	+	+	+	+	+	+	+	+	+	+	+	+	+	+	+	+	+	+	+	+	+	+	+	+	+	+
		cheR	+	+	+	+	+	+	+	+	+	+	+	+	+	+	+	+	+	+	+	+	+	+	+	+	+	+	+	+	+	+	+	+	+	+	+	+	+	+	+	+	+	+	+	+	+	+	+
		cheW	+	+	+	+	+	+	+	+	+	+	+	+	+	+	+	+	+	+	+	+	+	+	+	+	+	+	+	+	+	+	+	+	+	+	+	+	+	+	+	+	+	+	+	+	+	+	+
		cheY	+	+	+	+	+	+	+	+	+	+	+	+	+	+	+	+	+	+	+	+	+	+	+	+	+	+	+	+	+	+	+	+	+	+	+	+	+	+	+	+	+	+	+	+	+	+	+
		cheZ	+	+	+	+	+	+	+	+	+	+	+	+	+	+	+	+	+	+	+	+	+	+	+	+	+	+	+	+	+	+	+	+	+	+	+	+	+	+	+	+	+	+	+	+	+	+	+
		flgA	+	+	+	+	+	+	+	+	+	+	+	+	+	+	+	+	+	+	+	+	+	+	+	+	+	+	+	+	+	+	+	+	+	+	+	+	+	+	+	+	+	+	+	+	+	+	+
		flgB	+	+	+	+	+	+	+	+	+	+	+	+	+	+	+	+	+	+	+	+	+	+	+	+	+	+	+	+	+	+	+	+	+	+	+	+	+	+	+	+	+	+	+	+	+	+	+
		flgC	+	+	+	+	+	+	+	+	+	+	+	+	+	+	+	+	+	+	+	+	+	+	+	+	+	+	+	+	+	+	+	+	+	+	+	+	+	+	+	+	+	+	+	+	+	+	+
		flgD	+	+	+	+	+	+	+	+	+	+	+	+	+	+	+	+	+	+	+	+	+	+	+	+	+	+	+	+	+	+	+	+	+	+	+	+	+	+	+	+	+	+	+	+	+	+	+
		flgE	+	+	+	+	+	+	+	+	+	+	+	+	+	+	+	+	+	+	+	+	+	+	+	+	+	+	+	+	+	+	+	+	+	+	+	+	+	+	+	+	+	+	+	+	+	+	+
		flgF	+	+	+	+	+	+	+	+	+	+	+	+	+	+	+	+	+	+	+	+	+	+	+	+	+	+	+	+	+	+	+	+	+	+	+	+	+	+	+	+	+	+	+	+	+	+	+
		flgG	+	+	+	+	+	+	+	+	+	+	+	+	+	+	+	+	+	+	+	+	+	+	+	+	+	+	+	+	+	+	+	+	+	+	+	+	+	+	+	+	+	+	+	+	+	+	+
		flgH	+	+	+	+	+	+	+	+	+	+	+	+	+	+	+	+	+	+	+	+	+	+	+	+	+	+	+	+	+	+	+	+	+	+	+	+	+	+	+	+	+	+	+	+	+	+	+
		flgI	+	+	+	+	+	+	+	+	+	+	+	+	+	+	+	+	+	+	+	+	+	+	+	+	+	+	+	+	+	+	+	+	+	+	+	+	+	+	+	+	+	+	+	+	+	+	+
		flgJ	+	+	+	+	+	+	+	+	+	+	+	+	+	+	+	+	+	+	+	+	+	+	+	+	+	+	+	+	+	+	+	+	+	+	+	+	+	+	+	+	+	+	+	+	+	+	+
		flgK	+	+	+	+	+	+	+	+	+	+	+	+	+	+	+	+	+	+	+	+	+	+	+	+	+	+	+	+	+	+	+	+	+	+	+	+	+	+	+	+	+	+	+	+	+	+	+
		flgL	+	+	+	+	+	+	+	+	+	+	+	+	+	+	+	+	+	+	+	+	+	+	+	+	+	+	+	+	+	+	+	+	+	+	+	+	+	+	+	+	+	+	+	+	+	+	+
		flgN	+	+	+	+	+	+	+	+	+	+	+	+	+	+	+	+	+	+	+	+	+	+	+	+	+	+	+	+	+	+	+	+	+	+	+	+	+	+	+	+	+	+	+	+	+	+	+
		flhA	+	+	+	+	+	+	+	+	+	+	+	+	+	+	+	+	+	+	+	+	+	+	+	+	+	+	+	+	+	+	+	+	+	+	+	+	+	+	+	+	+	+	+	+	+	+	+
		flhB	+	+	+	+	+	+	+	+	+	+	+	+	+	+	+	+	+	+	+	+	+	+	+	+	+	+	+	+	+	+	+	+	+	+	+	+	+	+	+	+	+	+	+	+	+	+	+
		flhC	+	+	+	+	+	+	+	+	+	+	+	+	+	+	+	+	+	+	+	+	+	+	+	+	+	+	+	+	+	+	+	+	+	+	+	+	+	+	+	+	+	+	+	+	+	+	+
		flhD	+	+	+	+	+	+	+	+	+	+	+	+	+	+	+	+	+	+	+	+	+	+	+	+	+	+	+	+	+	+	+	+	+	+	+	+	+	+	+	+	+	+	+	+	+	+	+
		flhE	+	+	+	+	+	+	+	+	+	+	+	+	+	+	+	+	+	+	+	+	+	+	+	+	+	+	+	+	+	+	+	+	+	+	+	+	+	+	+	+	+	+	+	+	+	+	+
		fliA	+	+	+	+	+	+	+	+	+	+	+	+	+	+	+	+	+	+	+	+	+	+	+	+	+	+	+	+	+	+	+	+	+	+	+	+	+	+	+	+	+	+	+	+	+	+	+
		fliC	+	+	+	+	+	+	+	+	+	+	+	+	+	+	+	+	+	+	+	+	+	+	.	.	.	.	.	.	.	.	.	.	.	.	.	.	.	.	.	.	.	.	.	.	.	.	.
		fliD	+	+	+	+	+	+	+	+	+	+	+	+	+	+	+	+	+	+	+	+	+	+	.	.	.	.	.	.	.	.	.	.	.	.	.	.	.	.	.	.	.	.	.	+	+	+	+
		fliE	+	+	+	+	+	+	+	+	+	+	+	+	+	+	+	+	+	+	+	+	+	+	+	+	+	+	+	+	+	+	+	+	+	+	+	+	+	+	+	+	+	+	+	+	+	+	+
		fliF	+	+	+	+	+	+	+	+	+	+	+	+	+	+	+	+	+	+	+	+	+	+	+	+	+	+	+	+	+	+	+	+	+	+	+	+	+	+	+	+	+	+	+	+	+	+	+
		fliG	+	+	+	+	+	+	+	+	+	+	+	+	+	+	+	+	+	+	+	+	+	+	+	+	+	+	+	+	+	+	+	+	+	+	+	+	+	+	+	+	+	+	+	+	+	+	+
		fliH	+	+	+	+	+	+	+	+	+	+	+	+	+	+	+	+	+	+	+	+	+	+	+	+	+	+	+	+	+	+	+	+	+	+	+	+	+	+	+	+	+	+	+	+	+	+	+
		fliI	+	+	+	+	+	+	+	+	+	+	+	+	+	+	+	+	+	+	+	+	+	+	+	+	+	+	+	+	+	+	+	+	+	+	+	+	+	+	+	+	+	+	+	+	+	+	+
		fliJ	+	+	+	+	+	+	+	+	+	+	+	+	+	+	+	+	+	+	+	+	+	+	+	+	+	+	+	+	+	+	+	+	+	+	+	+	+	+	+	+	+	+	+	+	+	+	+
		fliK	+	+	+	+	+	+	+	+	+	+	+	+	+	+	+	+	+	+	+	+	+	+	+	+	+	+	+	+	+	+	+	+	+	+	+	+	+	+	+	+	+	+	+	+	+	+	+
		fliL	+	+	+	+	+	+	+	+	+	+	+	+	+	+	+	+	+	+	+	+	+	+	+	+	+	+	+	+	+	+	+	+	+	+	+	+	+	+	+	+	+	+	+	+	+	+	+
		fliM	+	+	+	+	+	+	+	+	+	+	+	+	+	+	+	+	+	+	+	+	+	+	+	+	+	+	+	+	+	+	+	+	+	+	+	+	+	+	+	+	+	+	+	+	+	+	+
		fliN	+	+	+	+	+	+	+	+	+	+	+	+	+	+	+	+	+	+	+	+	+	+	+	+	+	+	+	+	+	+	+	+	+	+	+	+	+	+	+	+	+	+	+	+	+	+	+
		fliO	+	+	+	+	+	+	+	+	+	+	+	+	+	+	+	+	+	+	+	+	+	+	+	+	+	+	+	+	+	+	+	+	+	+	+	+	+	+	+	+	+	+	+	+	+	+	+
		fliP	+	+	+	+	+	+	+	+	+	+	+	+	+	+	+	+	+	+	+	+	+	+	+	+	+	+	+	+	+	+	+	+	+	+	+	+	+	+	+	+	+	+	+	+	+	+	+
		fliQ	+	+	+	+	+	+	+	+	+	+	+	+	+	+	+	+	+	+	+	+	+	+	+	+	+	+	+	+	+	+	+	+	+	+	+	+	+	+	+	+	+	+	+	+	+	+	+
		fliR	+	+	+	+	+	+	+	+	+	+	+	+	+	+	+	+	+	+	+	+	+	+	+	+	+	+	+	+	+	+	+	+	+	+	+	+	+	+	+	+	+	+	+	+	+	+	+
		fliS	+	+	+	+	+	+	+	+	+	+	+	+	+	+	+	+	+	+	+	+	+	+	+	+	+	+	+	+	+	+	+	+	+	+	+	+	+	+	+	+	+	+	+	+	+	+	+
		fliT	+	+	+	+	+	+	+	+	+	+	+	+	+	+	+	+	+	+	+	+	+	+	+	+	+	+	+	+	+	+	+	+	+	+	+	+	+	+	+	+	+	+	+	+	+	+	+
		fliY	+	+	+	+	+	+	+	+	+	+	+	+	+	+	+	+	+	+	+	+	+	+	+	+	+	+	+	+	+	+	+	+	+	+	+	+	+	+	+	+	+	+	+	+	+	+	+
		fliZ	+	+	+	+	+	+	+	+	+	+	+	+	+	+	+	+	+	+	+	+	+	+	+	+	+	+	+	+	+	+	+	+	+	+	+	+	+	+	+	+	+	+	+	+	+	+	+
		flk	+	+	+	+	+	+	+	+	+	+	+	+	+	+	+	+	+	+	+	+	+	+	+	+	+	+	+	+	+	+	+	+	+	+	+	+	+	+	+	+	+	+	+	+	+	+	+
		motA	+	+	+	+	+	+	+	+	+	+	+	+	+	+	+	+	+	+	+	+	+	+	+	+	+	+	+	+	+	+	+	+	+	+	+	+	+	+	+	+	+	+	+	+	+	+	+
		motB	+	+	+	+	+	+	+	+	+	+	+	+	+	+	+	+	+	+	+	+	+	+	+	+	+	+	+	+	+	+	+	+	+	+	+	+	+	+	+	+	+	+	+	+	+	+	+
		tar/cheM	+	+	+	+	+	+	+	+	+	+	+	+	+	+	+	+	+	+	+	+	+	+	+	+	+	+	+	+	+	+	+	+	+	+	+	+	+	+	+	+	+	+	+	+	+	+	+
	Serum resistance	iss2	+	+	+	+	+	+	+	+	+	+	+	+	+	+	+	+	+	+	+	+	+	+	+	+	+	+	+	+	+	+	+	+	.	.	.	.	+	+	+	+	+	+	+	+	+	+	+
	Invasion/Putative sulfatase	aslA	+	+	+	+	+	+	+	+	+	+	+	+	+	+	+	+	+	+	+	+	+	+	.	.	.	.	.	.	.	.	.	.	.	.	.	.	.	.	.	.	.	.	.	.	.	.	.
Uptake and biosynthesis	PTS system maltose-specific EIICB component	malx	.	.	.	.	.	.	.	.	.	.	.	.	.	.	.	.	.	.	.	.	.	.	+	+	+	+	+	+	+	+	+	+	+	+	+	+	+	+	+	+	+	+	+	.	.	.	.
	Quinolinate synthase A	nadA	+	+	+	+	+	+	+	+	+	+	+	+	+	+	+	+	+	+	+	+	+	+	+	+	+	+	+	+	+	+	+	+	+	+	+	+	+	+	+	+	+	+	+	+	+	+	+
	L-aspartate oxidase	nadB	+	+	+	+	+	+	+	+	+	+	+	+	+	+	+	+	+	+	+	+	+	+	+	+	+	+	+	+	+	+	+	+	+	+	+	+	+	+	+	+	+	+	+	+	+	+	+
	Enterobactin siderophore	entA	+	+	+	+	+	+	+	+	+	+	+	+	+	+	+	+	+	+	+	+	+	+	+	+	+	+	+	+	+	+	+	+	+	+	+	+	+	+	+	+	+	+	+	+	+	+	+
		entB	+	+	+	+	+	+	+	+	+	+	+	+	+	+	+	+	+	+	+	+	+	+	+	+	+	+	+	+	+	+	+	+	+	+	+	+	+	+	+	+	+	+	+	+	+	+	+
		entC	+	+	+	+	+	+	+	+	+	+	+	+	+	+	+	+	+	+	+	+	+	+	+	+	+	+	+	+	+	+	+	+	+	+	+	+	+	+	+	+	+	+	+	+	+	+	+
		entD	+	+	+	+	+	+	+	+	+	+	+	+	+	+	+	+	+	+	+	+	+	+	+	+	+	+	+	+	+	+	+	+	+	+	+	+	+	+	+	+	+	+	+	+	+	+	+
		entE	+	+	+	+	+	+	+	+	+	+	+	+	+	+	+	+	+	+	+	+	+	+	+	+	+	+	+	+	+	+	+	+	+	+	+	+	+	+	+	+	+	+	+	+	+	+	+
		entF	+	+	+	+	+	+	+	+	+	+	+	+	+	+	+	+	+	+	+	+	+	+	+	+	+	+	+	+	+	+	+	+	+	+	+	+	+	+	+	+	+	+	+	+	+	+	+
		entS	+	+	+	+	+	+	+	+	+	+	+	+	+	+	+	+	+	+	+	+	+	+	+	+	+	+	+	+	+	+	+	+	+	+	+	+	+	+	+	+	+	+	+	+	+	+	+
		fepA	+	+	+	+	+	+	+	+	+	+	+	+	+	+	+	+	+	+	+	+	+	+	+	+	+	+	+	+	+	+	+	+	+	+	+	+	+	+	+	+	+	+	+	+	+	+	+
		fepB	+	+	+	+	+	+	+	+	+	+	+	+	+	+	+	+	+	+	+	+	+	+	+	+	+	+	+	+	+	+	+	+	+	+	+	+	+	+	+	+	+	+	+	+	+	+	+
		fepC	+	+	+	+	+	+	+	+	+	+	+	+	+	+	+	+	+	+	+	+	+	+	+	+	+	+	+	+	+	+	+	+	+	+	+	+	+	+	+	+	+	+	+	+	+	+	+
		fepD	+	+	+	+	+	+	+	+	+	+	+	+	+	+	+	+	+	+	+	+	+	+	+	+	+	+	+	+	+	+	+	+	+	+	+	+	+	+	+	+	+	+	+	+	+	+	+
		fepE	+	+	+	+	+	+	+	+	+	+	+	+	+	+	+	+	+	+	+	+	+	+	+	+	+	+	+	+	+	+	+	+	+	+	+	+	+	+	+	+	+	+	+	+	+	.	+
		fepG	+	+	+	+	+	+	+	+	+	+	+	+	+	+	+	+	+	+	+	+	+	+	+	+	+	+	+	+	+	+	+	+	+	+	+	+	+	+	+	+	+	+	+	+	+	+	+
		fes	+	+	+	+	+	+	+	+	+	+	+	+	+	+	+	+	+	+	+	+	+	+	+	+	+	+	+	+	+	+	+	+	+	+	+	+	+	+	+	+	+	+	+	+	+	+	+
	Haem uptake	chuA	+	+	+	+	+	+	+	+	+	+	+	+	+	+	+	+	+	+	+	+	+	+	.	.	.	.	.	.	.	.	.	.	.	.	.	.	.	.	.	.	.	.	.	.	.	.	.
		chuS	+	+	+	+	+	+	+	+	+	+	+	+	+	+	+	+	+	+	+	+	+	+	.	.	.	.	.	.	.	.	.	.	.	.	.	.	.	.	.	.	.	.	.	.	.	.	.
		chuT	+	+	+	+	+	+	+	+	+	+	+	+	+	+	+	+	+	+	+	+	+	+	.	.	.	.	.	.	.	.	.	.	.	.	.	.	.	.	.	.	.	.	.	.	.	.	.
		chuU	+	+	+	+	+	+	+	+	+	+	+	+	+	+	+	+	+	+	+	+	+	+	.	.	.	.	.	.	.	.	.	.	.	.	.	.	.	.	.	.	.	.	.	.	.	.	.
		chuV	+	+	+	+	+	+	+	+	+	+	+	+	+	+	+	+	+	+	+	+	+	+	.	.	.	.	.	.	.	.	.	.	.	.	.	.	.	.	.	.	.	.	.	.	.	.	.
		chuW	+	+	+	+	+	+	+	+	+	+	+	+	+	+	+	+	+	+	+	+	+	+	.	.	.	.	.	.	.	.	.	.	.	.	.	.	.	.	.	.	.	.	.	.	.	.	.
		chuX	+	+	+	+	+	+	+	+	+	+	+	+	+	+	+	+	+	+	+	+	+	+	.	.	.	.	.	.	.	.	.	.	.	.	.	.	.	.	.	.	.	.	.	.	.	.	.
		chuY	+	+	+	+	+	+	+	+	+	+	+	+	+	+	+	+	+	+	+	+	+	+	.	.	.	.	.	.	.	.	.	.	.	.	.	.	.	.	.	.	.	.	.	.	.	.	.
	Yersiniabactin siderophore	fyuA	.	.	.	.	.	.	.	.	.	.	.	.	.	.	.	.	.	.	.	.	.	.	+	+	+	+	+	+	+	+	+	+	.	.	.	.	.	+	+	+	+	+	+	.	.	.	.
		irp1/ EC958_2290	.	.	.	.	.	.	.	.	.	.	.	.	.	.	.	.	.	.	.	.	.	.	+	+	+	+	+	+	+	+	+	+	.	.	.	.	.	+	+	+	+	+	+	.	.	.	.
		irp2	.	.	.	.	.	.	.	.	.	.	.	.	.	.	.	.	.	.	.	.	.	.	+	+	+	+	+	+	+	+	+	+	.	.	.	.	.	+	+	+	+	+	+	.	.	.	.
		ybtA	.	.	.	.	.	.	.	.	.	.	.	.	.	.	.	.	.	.	.	.	.	.	+	+	+	+	+	+	+	+	+	+	.	.	.	.	.	+	+	+	+	+	+	.	.	.	.
		ybtE	.	.	.	.	.	.	.	.	.	.	.	.	.	.	.	.	.	.	.	.	.	.	+	+	+	+	+	+	+	+	+	+	.	.	.	.	.	+	+	+	+	+	+	.	.	.	.
		ybtP	.	.	.	.	.	.	.	.	.	.	.	.	.	.	.	.	.	.	.	.	.	.	+	+	+	+	+	+	+	+	+	+	.	.	.	.	.	+	+	+	+	+	+	.	.	.	.
		ybtQ	.	.	.	.	.	.	.	.	.	.	.	.	.	.	.	.	.	.	.	.	.	.	+	+	+	+	+	+	+	+	+	+	.	.	.	.	.	+	+	+	+	+	+	.	.	.	.
		ybtS	.	.	.	.	.	.	.	.	.	.	.	.	.	.	.	.	.	.	.	.	.	.	+	+	+	+	+	+	+	+	+	+	.	.	.	.	.	+	+	+	+	+	+	.	.	.	.
		ybtT	.	.	.	.	.	.	.	.	.	.	.	.	.	.	.	.	.	.	.	.	.	.	+	+	+	+	+	+	+	+	+	+	.	.	.	.	.	+	+	+	+	+	+	.	.	.	.
		ybtU	.	.	.	.	.	.	.	.	.	.	.	.	.	.	.	.	.	.	.	.	.	.	+	+	+	.	+	+	+	+	+	+	.	.	.	.	.	+	+	+	+	+	+	.	.	.	.
		ybtX	.	.	.	.	.	.	.	.	.	.	.	.	.	.	.	.	.	.	.	.	.	.	+	+	+	+	+	+	+	+	+	+	.	.	.	.	.	+	+	+	+	+	+	.	.	.	.
	Hma receptor	hma	.	.	.	+	.	.	+	.	.	.	+	.	.	.	.	.	.	.	+	+	.	+	.	.	.	.	.	.	.	.	.	.	.	.	.	.	.	.	.	.	.	.	.	.	.	.	.
	Iron regulated element	ireA	.	.	.	.	.	.	.	.	.	.	.	.	.	.	.	.	.	.	.	.	.	.	.	.	.	.	.	.	.	.	.	.	.	.	.	.	.	.	+	+	+	+	+	+	+	+	+
	Salmochelin siderophore	iroB	.	.	.	.	.	.	.	.	.	.	.	.	.	.	.	.	.	.	.	.	.	.	.	.	.	.	.	.	.	.	.	.	.	.	.	.	.	.	.	.	.	.	.	.	.	.	.
		iroC	.	.	.	.	.	.	.	.	.	.	.	.	.	.	.	.	.	.	.	.	.	.	.	.	.	.	.	.	.	.	.	.	.	.	.	.	.	.	.	.	.	.	.	.	.	.	.
		iroD	.	.	.	.	.	.	.	.	.	.	.	.	.	.	.	.	.	.	.	.	.	.	.	.	.	.	.	.	.	.	.	.	.	.	.	.	.	.	.	.	.	.	.	.	.	.	.
		iroE	.	.	.	.	.	.	.	.	.	.	.	.	.	.	.	.	.	.	.	.	.	.	.	.	.	.	.	.	.	.	.	.	.	.	.	.	.	.	.	.	.	.	.	.	.	.	.
		iroN	.	.	.	.	.	.	.	.	.	.	.	.	.	.	.	.	.	.	.	.	.	.	.	.	.	.	.	.	.	.	.	.	.	.	.	.	.	.	.	.	.	.	.	.	.	.	.
	Aerobactin siderophore	iucA	.	.	.	.	.	.	.	.	.	.	.	.	.	.	.	.	.	.	.	.	.	.	+	+	+	+	+	+	.	+	+	+	.	.	.	.	.	.	.	.	.	.	.	+	+	+	.
		iucB	.	.	.	.	.	.	.	.	.	.	.	.	.	.	.	.	.	.	.	.	.	.	+	+	+	+	+	+	.	+	+	+	.	.	.	.	.	.	.	.	.	.	.	+	+	+	.
		iucC	.	.	.	.	.	.	.	.	.	.	.	.	.	.	.	.	.	.	.	.	.	.	+	+	+	+	+	+	.	+	+	+	.	.	.	.	.	.	.	.	.	.	.	+	+	+	.
		iucD	.	.	.	.	.	.	.	.	.	.	.	.	.	.	.	.	.	.	.	.	.	.	+	+	+	+	+	+	.	+	+	+	.	.	.	.	.	.	.	.	.	.	.	+	+	+	.
		iutA	.	.	.	.	.	.	.	.	.	.	.	.	.	.	.	.	.	.	.	.	.	.	+	+	+	+	+	+	.	+	+	+	.	.	.	.	.	.	.	.	.	.	.	+	+	+	.
	Iron/managanease transport	sitA	.	.	.	.	.	.	.	.	.	.	.	.	.	.	.	.	.	.	.	.	.	.	.	.	.	.	.	.	.	.	.	.	.	.	.	.	.	.	.	.	.	.	.	+	+	+	.
		sitB	.	.	.	.	.	.	.	.	.	.	.	.	.	.	.	.	.	.	.	.	.	.	.	.	.	.	.	.	.	.	.	.	.	.	.	.	.	.	.	.	.	.	.	+	+	+	.
		sitC	.	.	.	.	.	.	.	.	.	.	.	.	.	.	.	.	.	.	.	.	.	.	.	.	.	.	.	.	.	.	.	.	.	.	.	.	.	.	.	.	.	.	.	+	+	+	.
		sitD	.	.	.	.	.	.	.	.	.	.	.	.	.	.	.	.	.	.	.	.	.	.	.	.	.	.	.	.	.	.	.	.	.	.	.	.	.	.	.	.	.	.	.	+	+	+	.
[truncated: 15 more columns]
